# Supplementary material for: The influence of UV-visible light, microwave radiation, argon laser, and heating and aging processes on silicone oil utilized as intravitreal implants: Experimental exposure with clinical correlation
Source: PLoS One. 2024 Dec 31;19(12):e0316212. doi: 10.1371/journal.pone.0316212 (PMC11687662; doi:10.1371/journal.pone.0316212)
Supplement: S1 File — (XLSX) [file pone.0316212.s001.xlsx]

## Sheet: Table 1
	Patient 1	Patient 2	Patient 3	Patient 4
4994.98	0.98846	1.00118	0.99956	0.99444
4993.05	0.98846	1.00115	0.99956	0.99444
4991.12	0.98846	1.00111	0.99955	0.99444
4989.2	0.98846	1.00107	0.99955	0.99444
4987.27	0.98846	1.00103	0.99954	0.99444
4985.34	0.98846	1.00099	0.99954	0.99448
4983.41	0.98846	1.00096	0.99954	0.99454
4981.48	0.98846	1.00092	0.99953	0.99462
4979.55	0.98846	1.00088	0.99953	0.99471
4977.62	0.98846	1.00084	0.99952	0.99479
4975.7	0.98846	1.00081	0.99952	0.99486
4973.77	0.98846	1.00077	0.99951	0.99489
4971.84	0.9875	1.00071	0.99949	0.9949
4969.91	0.98653	1.00065	0.99948	0.9949
4967.98	0.98556	1.0006	0.99946	0.9949
4966.05	0.9846	1.00055	0.99945	0.99491
4964.12	0.98363	1.00051	0.99945	0.99495
4962.2	0.98266	1.00047	0.99945	0.99503
4960.27	0.98168	1.00043	0.99947	0.99512
4958.34	0.98071	1.00039	0.99949	0.99522
4956.41	0.97973	1.00035	0.99952	0.99529
4954.48	0.97876	1.00032	0.99955	0.99533
4952.55	0.97778	1.00029	0.99958	0.99529
4950.62	0.9768	1.00026	0.99962	0.99518
4948.7	0.97582	1.00024	0.99967	0.99502
4946.77	0.97485	1.00021	0.99972	0.99484
4944.84	0.97387	1.00018	0.99977	0.99469
4942.91	0.97289	1.00015	0.99981	0.9946
4940.98	0.97191	1.00011	0.99985	0.99457
4939.05	0.97093	1.00008	0.99988	0.99461
4937.12	0.96995	1.00005	0.99991	0.99467
4935.2	0.96898	1.00003	0.99993	0.99473
4933.27	0.968	1.00001	0.99995	0.99477
4931.34	0.96702	1	0.99997	0.99482
4929.41	0.96605	0.99999	0.99999	0.99488
4927.48	0.96507	1	1	0.99495
4925.55	0.9641	1.00001	1	0.99502
4923.62	0.96313	1.00002	1	0.99507
4921.7	0.96216	1.00003	0.99999	0.99509
4919.77	0.9612	1.00004	0.99998	0.99504
4917.84	0.96024	1.00003	0.99996	0.99496
4915.91	0.95928	1.00002	0.99993	0.99486
4913.98	0.95832	1	0.99989	0.99476
4912.05	0.95736	1	0.99984	0.99466
4910.12	0.9564	0.99998	0.99978	0.99456
4908.2	0.95545	0.99995	0.99971	0.99446
4906.27	0.9545	0.9999	0.99964	0.99439
4904.34	0.95355	0.99985	0.99957	0.99438
4902.41	0.9526	0.99978	0.99951	0.99444
4900.48	0.95165	0.99971	0.99945	0.99457
4898.55	0.9507	0.99963	0.9994	0.99473
4896.62	0.94976	0.99956	0.99936	0.99488
4894.7	0.94882	0.99951	0.99935	0.99497
4892.77	0.94788	0.99948	0.99935	0.99498
4890.84	0.94695	0.99945	0.99937	0.99491
4888.91	0.94603	0.99945	0.9994	0.99481
4886.98	0.94511	0.99946	0.99944	0.99472
4885.05	0.94419	0.99947	0.99949	0.99465
4883.13	0.94329	0.9995	0.99953	0.99462
4881.2	0.94239	0.99952	0.99958	0.99463
4879.27	0.94151	0.99955	0.99962	0.99469
4877.34	0.94063	0.99957	0.99965	0.99477
4869.63	0.93804	0.99964	0.99969	0.99487
4867.7	0.93718	0.99965	0.99966	0.99495
4865.77	0.93633	0.99964	0.99963	0.99499
4863.84	0.93549	0.99963	0.99959	0.995
4861.91	0.93464	0.99961	0.99955	0.99499
4859.98	0.93378	0.99958	0.99951	0.995
4858.05	0.93293	0.99956	0.99948	0.99504
4856.13	0.93206	0.99953	0.99945	0.9951
4854.2	0.93119	0.99951	0.99943	0.99518
4852.27	0.93031	0.99949	0.99942	0.99525
4850.34	0.92942	0.99948	0.99943	0.99527
4848.41	0.92853	0.99949	0.99945	0.99525
4846.48	0.92762	0.99952	0.99948	0.99517
4844.55	0.9267	0.99955	0.99951	0.99506
4842.63	0.92577	0.99959	0.99954	0.9949
4840.7	0.92483	0.99963	0.99956	0.99473
4838.77	0.92389	0.99966	0.99958	0.99457
4836.84	0.92294	0.99969	0.99959	0.99445
4834.91	0.92199	0.99972	0.99959	0.99439
4832.98	0.92103	0.99973	0.99958	0.99441
4831.05	0.92007	0.99974	0.99956	0.9945
4829.13	0.91912	0.99975	0.99954	0.99463
4827.2	0.91816	0.99975	0.99952	0.99479
4825.27	0.91721	0.99974	0.99949	0.99493
4823.34	0.91626	0.99972	0.99946	0.99504
4821.41	0.91531	0.99969	0.99944	0.99511
4819.48	0.91437	0.99966	0.99942	0.99515
4817.55	0.91344	0.99963	0.99941	0.99518
4815.63	0.91252	0.9996	0.9994	0.99523
4813.7	0.9116	0.99956	0.9994	0.9953
4811.77	0.9107	0.99954	0.99941	0.99538
4809.84	0.9098	0.99951	0.99942	0.99546
4807.91	0.90891	0.99949	0.99945	0.99548
4805.98	0.90803	0.99947	0.99949	0.99545
4804.05	0.90716	0.99947	0.99953	0.99534
4802.13	0.9063	0.99947	0.99959	0.9952
4800.2	0.90545	0.99948	0.99964	0.99504
4798.27	0.90461	0.99949	0.9997	0.99493
4796.34	0.90376	0.99949	0.99974	0.99488
4794.41	0.90293	0.9995	0.99977	0.99488
4792.48	0.90209	0.9995	0.99979	0.99491
4790.55	0.90126	0.9995	0.99979	0.99492
4788.63	0.90042	0.9995	0.99979	0.99488
4786.7	0.89958	0.9995	0.99978	0.99481
4784.77	0.89873	0.99951	0.99977	0.99473
4782.84	0.89788	0.99951	0.99976	0.9947
4780.91	0.89702	0.99951	0.99974	0.99476
4778.98	0.89615	0.99951	0.99971	0.99491
4777.05	0.89528	0.99951	0.99968	0.9951
4775.13	0.89439	0.99951	0.99966	0.99529
4773.2	0.8935	0.9995	0.99964	0.99542
4771.27	0.8926	0.9995	0.99962	0.99546
4769.34	0.89169	0.9995	0.99961	0.99542
4767.41	0.89079	0.9995	0.99961	0.99533
4765.48	0.88987	0.9995	0.99961	0.99522
4763.55	0.88896	0.9995	0.99961	0.99512
4761.63	0.88805	0.99951	0.99963	0.99503
4759.7	0.88714	0.99951	0.99965	0.99494
4757.77	0.88624	0.99952	0.99967	0.99482
4755.84	0.88534	0.99953	0.99969	0.99469
4753.91	0.88445	0.99953	0.99971	0.99455
4746.2	0.88356	0.99953	0.99971	0.99444
4744.27	0.88093	0.99954	0.99971	0.99436
4742.34	0.88006	0.99955	0.9997	0.9943
4740.41	0.8792	0.99955	0.99969	0.99425
4738.48	0.87835	0.99956	0.99968	0.99417
4736.55	0.87749	0.99957	0.99967	0.99406
4734.63	0.87664	0.99958	0.99965	0.99394
4732.7	0.87579	0.99958	0.99963	0.99382
4730.77	0.87494	0.99959	0.99962	0.99375
4728.84	0.8741	0.99959	0.99962	0.99374
4726.91	0.87326	0.9996	0.99961	0.99375
4724.98	0.87242	0.9996	0.99961	0.99374
4723.05	0.87158	0.9996	0.9996	0.99367
4721.13	0.87075	0.99959	0.99959	0.99354
4719.2	0.86992	0.99959	0.99958	0.99336
4717.27	0.86909	0.99958	0.99957	0.99319
4715.34	0.86827	0.99957	0.99955	0.99309
4713.41	0.86745	0.99957	0.99953	0.99309
4711.48	0.86664	0.99957	0.9995	0.99315
4709.55	0.86583	0.99957	0.99948	0.99324
4707.63	0.86502	0.99957	0.99946	0.9933
4705.7	0.86421	0.99957	0.99944	0.99331
4703.77	0.86341	0.99958	0.99942	0.99327
4701.84	0.8626	0.99959	0.99941	0.99322
4699.91	0.86179	0.9996	0.99939	0.99319
4697.98	0.86097	0.99961	0.99938	0.99323
4696.05	0.86015	0.99962	0.99937	0.99335
4694.13	0.85933	0.99962	0.99937	0.99353
4692.2	0.8585	0.99962	0.99936	0.99375
4690.27	0.85767	0.99961	0.99936	0.99397
4688.34	0.85683	0.9996	0.99937	0.99413
4686.41	0.85599	0.99958	0.99937	0.9942
4684.48	0.85515	0.99956	0.99938	0.99416
4682.55	0.8543	0.99952	0.99939	0.994
4680.63	0.85345	0.99948	0.9994	0.99376
4678.7	0.8526	0.99943	0.99941	0.99349
4676.77	0.85176	0.99938	0.99941	0.99325
4674.84	0.85091	0.99933	0.9994	0.99308
4672.91	0.85006	0.99928	0.99939	0.99301
4670.98	0.84922	0.99924	0.99937	0.99306
4669.05	0.84838	0.99921	0.99935	0.9932
4667.13	0.84755	0.99919	0.99933	0.9934
4665.2	0.84671	0.99918	0.99931	0.99362
4663.27	0.84588	0.99917	0.9993	0.9938
4661.34	0.84505	0.99917	0.99929	0.99393
4659.41	0.84422	0.99919	0.99928	0.99395
4657.48	0.84339	0.99921	0.99926	0.9939
4655.55	0.84256	0.99924	0.99924	0.99378
4653.63	0.84173	0.99926	0.99922	0.99365
4651.7	0.8409	0.99929	0.99919	0.99354
4649.77	0.84006	0.9993	0.99917	0.99349
4647.84	0.83923	0.99932	0.99914	0.99348
4645.91	0.8384	0.99933	0.99911	0.9935
4643.98	0.83756	0.99934	0.99907	0.99353
4642.05	0.83673	0.99934	0.99904	0.99356
4640.13	0.83589	0.99933	0.999	0.99359
4638.2	0.83506	0.99931	0.99897	0.99362
4636.27	0.83423	0.99928	0.99894	0.99368
4634.34	0.8334	0.99925	0.99891	0.99376
4632.41	0.83257	0.99921	0.99888	0.99385
4630.48	0.83175	0.99917	0.99885	0.99393
4622.77	0.83093	0.99913	0.99882	0.99399
4620.84	0.83011	0.99909	0.99884	0.99404
4618.91	0.82767	0.99901	0.99887	0.99408
4616.98	0.82687	0.99901	0.99891	0.99411
4615.05	0.82607	0.99901	0.99895	0.99414
4613.13	0.82527	0.99903	0.99898	0.99417
4611.2	0.82447	0.99905	0.99902	0.9942
4609.27	0.82368	0.99908	0.99904	0.99423
4607.34	0.82289	0.99911	0.99905	0.99426
4605.41	0.8221	0.99914	0.99905	0.99432
4603.48	0.82131	0.99917	0.99905	0.99441
4601.55	0.82052	0.9992	0.99904	0.99453
4599.63	0.81973	0.99923	0.99902	0.99465
4597.7	0.81894	0.99927	0.99899	0.99476
4595.77	0.81816	0.9993	0.99895	0.99482
4593.84	0.81737	0.99932	0.99891	0.99484
4591.91	0.81657	0.99933	0.99888	0.99484
4589.98	0.81578	0.99933	0.99884	0.99485
4588.05	0.81498	0.99933	0.99881	0.99493
4586.13	0.81418	0.99932	0.99879	0.99508
4584.2	0.81338	0.99932	0.99877	0.99529
4582.27	0.81257	0.9993	0.99877	0.99552
4580.34	0.81176	0.99929	0.99877	0.99568
4578.41	0.81096	0.99927	0.99879	0.99574
4576.48	0.81015	0.99926	0.99882	0.99566
4574.55	0.80934	0.99925	0.99885	0.99548
4572.63	0.80854	0.99925	0.99889	0.99524
4570.7	0.80773	0.99925	0.99893	0.99501
4568.77	0.80694	0.99924	0.99897	0.99485
4566.84	0.80615	0.99923	0.99901	0.9948
4564.91	0.80536	0.99922	0.99903	0.99485
4562.98	0.80458	0.9992	0.99905	0.99497
4561.05	0.80381	0.99919	0.99905	0.99511
4559.13	0.80304	0.99916	0.99904	0.99521
4557.2	0.80228	0.99914	0.99903	0.99525
4555.27	0.80152	0.99911	0.999	0.99521
4553.34	0.80077	0.99908	0.99896	0.99512
4551.41	0.80002	0.99904	0.99891	0.99502
4549.48	0.79927	0.999	0.99887	0.99495
4547.55	0.79852	0.99896	0.99882	0.99494
4545.63	0.79777	0.99892	0.99878	0.99497
4543.7	0.79702	0.99888	0.99874	0.99503
4541.77	0.79626	0.99884	0.99871	0.99506
4539.84	0.79549	0.99881	0.99868	0.99505
4537.91	0.79472	0.99879	0.99866	0.995
4535.98	0.79394	0.99877	0.99865	0.99492
4534.05	0.79316	0.99876	0.99866	0.99485
4532.13	0.79236	0.99876	0.99867	0.99483
4530.2	0.79157	0.99876	0.99868	0.99486
4528.27	0.79077	0.99877	0.9987	0.99495
4526.34	0.78997	0.99877	0.99873	0.99505
4524.41	0.78917	0.99878	0.99875	0.99513
4522.48	0.78837	0.99878	0.99878	0.99513
4520.56	0.78756	0.99879	0.9988	0.99507
4518.63	0.78677	0.9988	0.99881	0.99495
4516.7	0.78597	0.99881	0.99881	0.99483
4514.77	0.78518	0.99883	0.9988	0.99475
4512.84	0.7844	0.99883	0.99879	0.99472
4510.91	0.78362	0.99883	0.99876	0.99475
4508.98	0.78285	0.99882	0.99873	0.9948
4507.06	0.78208	0.9988	0.9987	0.99483
4501.27	0.78131	0.99878	0.99862	0.99483
4499.34	0.78055	0.99875	0.99859	0.99481
4497.41	0.77978	0.99873	0.99858	0.99478
4495.48	0.7775	0.99866	0.99857	0.99479
4493.56	0.77673	0.99864	0.99856	0.99484
4491.63	0.77597	0.99863	0.99856	0.99494
4489.7	0.7752	0.99861	0.99857	0.99508
4487.77	0.77443	0.9986	0.99858	0.99521
4485.84	0.77366	0.99859	0.99859	0.9953
4483.91	0.77288	0.99859	0.99861	0.99533
4481.98	0.77211	0.99858	0.99863	0.9953
4480.06	0.77134	0.99858	0.99865	0.99521
4478.13	0.77056	0.99857	0.99868	0.99511
4476.2	0.76979	0.99858	0.99871	0.99502
4474.27	0.76903	0.99858	0.99873	0.99498
4472.34	0.76826	0.99859	0.99875	0.99498
4470.41	0.7675	0.99861	0.99877	0.995
4468.48	0.76674	0.99862	0.99879	0.99504
4466.56	0.76599	0.99863	0.9988	0.99506
4464.63	0.76524	0.99863	0.99881	0.99507
4462.7	0.7645	0.99863	0.99881	0.99508
4460.77	0.76376	0.99863	0.99881	0.9951
4458.84	0.76303	0.99862	0.9988	0.99513
4456.91	0.76229	0.99862	0.99878	0.99514
4454.98	0.76156	0.99861	0.99876	0.99513
4453.06	0.76084	0.99861	0.99873	0.99508
4451.13	0.76011	0.99861	0.9987	0.99502
4449.2	0.75938	0.9986	0.99866	0.99494
4447.27	0.75866	0.9986	0.99862	0.99488
4445.34	0.75794	0.9986	0.99857	0.99484
4443.41	0.75721	0.9986	0.99851	0.9948
4441.48	0.75649	0.9986	0.99846	0.99476
4439.56	0.75577	0.9986	0.99841	0.99471
4437.63	0.75504	0.9986	0.99836	0.99467
4435.7	0.75432	0.9986	0.99832	0.99466
4433.77	0.75359	0.9986	0.99829	0.99469
4431.84	0.75287	0.99859	0.99827	0.99475
4429.91	0.75214	0.99858	0.99826	0.99482
4427.98	0.75142	0.99858	0.99825	0.9949
4426.06	0.75069	0.99857	0.99825	0.99496
4424.13	0.74996	0.99856	0.99825	0.995
4422.2	0.74923	0.99854	0.99826	0.99504
4420.27	0.7485	0.99852	0.99826	0.99509
4418.34	0.74777	0.99848	0.99826	0.99513
4416.41	0.74704	0.99845	0.99825	0.99517
4414.48	0.7463	0.9984	0.99822	0.99518
4412.56	0.74556	0.99835	0.99819	0.99513
4410.63	0.74482	0.99829	0.99815	0.99501
4408.7	0.74408	0.99823	0.9981	0.99482
4406.77	0.74333	0.99817	0.99804	0.9946
4404.84	0.74259	0.99811	0.99798	0.99439
4402.91	0.74184	0.99804	0.9979	0.99425
4400.98	0.74108	0.99798	0.99781	0.99422
4399.06	0.74033	0.99792	0.99771	0.99429
4397.13	0.73957	0.99786	0.9976	0.99443
4395.2	0.7388	0.9978	0.99749	0.99459
4393.27	0.73803	0.99774	0.99737	0.9947
4391.34	0.73726	0.99767	0.99726	0.99472
4389.41	0.73648	0.99759	0.99715	0.99467
4387.48	0.7357	0.9975	0.99704	0.99455
4385.56	0.73491	0.99741	0.99693	0.99443
4383.63	0.73411	0.99732	0.99683	0.99435
4377.84	0.73331	0.99721	0.9965	0.99433
4375.91	0.7325	0.9971	0.99639	0.99437
4373.98	0.73169	0.99698	0.99627	0.99445
4372.06	0.72924	0.99657	0.99615	0.99452
4370.13	0.72842	0.99642	0.99604	0.99455
4368.2	0.72762	0.99627	0.99593	0.99452
4366.27	0.72682	0.99613	0.99585	0.99443
4364.34	0.72603	0.99599	0.99578	0.99431
4362.41	0.72526	0.99587	0.99573	0.99417
4360.48	0.7245	0.99576	0.99571	0.99405
4358.56	0.72377	0.99567	0.99571	0.99394
4356.63	0.72305	0.99561	0.99574	0.99384
4354.7	0.72235	0.99558	0.99579	0.99374
4352.77	0.72168	0.99558	0.99587	0.99361
4350.84	0.72103	0.99561	0.99598	0.99346
4348.91	0.7204	0.99567	0.99612	0.99331
4346.98	0.71979	0.99575	0.99628	0.99317
4345.06	0.71919	0.99585	0.99646	0.99306
4343.13	0.71861	0.99598	0.99664	0.99296
4341.2	0.71804	0.99612	0.99684	0.99285
4339.27	0.71748	0.99628	0.99703	0.99271
4337.34	0.71693	0.99644	0.99722	0.99252
4335.41	0.71637	0.99661	0.99739	0.9923
4333.48	0.71581	0.99678	0.99755	0.99209
4331.56	0.71525	0.99694	0.99769	0.99194
4329.63	0.71468	0.9971	0.99781	0.99191
4327.7	0.7141	0.99724	0.9979	0.99202
4325.77	0.7135	0.99736	0.99797	0.99225
4323.84	0.7129	0.99747	0.99803	0.99257
4321.91	0.71228	0.99756	0.99807	0.99291
4319.98	0.71165	0.99763	0.9981	0.99322
4318.06	0.711	0.99769	0.99811	0.99346
4316.13	0.71034	0.99773	0.99812	0.99364
4314.2	0.70968	0.99777	0.99812	0.99375
4312.27	0.709	0.9978	0.99812	0.99383
4310.34	0.70832	0.99783	0.99813	0.99391
4308.41	0.70763	0.99785	0.99814	0.994
4306.48	0.70694	0.99788	0.99815	0.9941
4304.56	0.70625	0.99791	0.99817	0.99422
4302.63	0.70555	0.99794	0.9982	0.99436
4300.7	0.70486	0.99798	0.99822	0.99449
4298.77	0.70417	0.99801	0.99825	0.99461
4296.84	0.70349	0.99805	0.99826	0.99469
4294.91	0.7028	0.99809	0.99828	0.99474
4292.98	0.70213	0.99812	0.9983	0.99475
4291.06	0.70145	0.99815	0.99831	0.99477
4289.13	0.70078	0.99818	0.99832	0.9948
4287.2	0.70011	0.99821	0.99833	0.99485
4285.27	0.69945	0.99823	0.99832	0.99492
4283.34	0.69879	0.99824	0.99831	0.99499
4281.41	0.69813	0.99824	0.99829	0.99505
4279.48	0.69747	0.99824	0.99826	0.99509
4277.56	0.69682	0.99823	0.99823	0.9951
4275.63	0.69616	0.99822	0.9982	0.9951
4273.7	0.69551	0.9982	0.99816	0.99507
4271.77	0.69486	0.99817	0.99813	0.99503
4269.84	0.69421	0.99815	0.9981	0.99499
4267.91	0.69356	0.99813	0.99808	0.99494
4265.98	0.69291	0.99812	0.99806	0.99493
4264.06	0.69226	0.99811	0.99806	0.99497
4262.13	0.69161	0.9981	0.99806	0.99505
4260.2	0.69096	0.9981	0.99807	0.99515
4254.41	0.69031	0.9981	0.99809	0.99527
4252.48	0.68966	0.99811	0.99809	0.99536
4250.56	0.68901	0.99811	0.99809	0.99541
4248.63	0.68706	0.99813	0.99809	0.99544
4246.7	0.6864	0.99812	0.99807	0.99544
4244.77	0.68574	0.9981	0.99803	0.99543
4242.84	0.68507	0.99808	0.99799	0.99541
4240.91	0.68439	0.99804	0.99792	0.99537
4238.98	0.68372	0.99798	0.99784	0.99531
4237.06	0.68303	0.99792	0.99774	0.99523
4235.13	0.68234	0.99784	0.99762	0.99515
4233.2	0.68164	0.99775	0.9975	0.9951
4231.27	0.68094	0.99764	0.99737	0.99507
4229.34	0.68023	0.99753	0.99724	0.99508
4227.41	0.67952	0.99741	0.99711	0.9951
4225.48	0.67881	0.99729	0.997	0.9951
4223.56	0.6781	0.99718	0.99689	0.99508
4221.63	0.67739	0.99707	0.9968	0.99502
4219.7	0.67669	0.99697	0.99673	0.99496
4217.77	0.67599	0.99688	0.99668	0.9949
4215.84	0.6753	0.99681	0.99666	0.99486
4213.91	0.67462	0.99675	0.99667	0.99485
4211.98	0.67396	0.99672	0.9967	0.99484
4210.06	0.6733	0.99671	0.99675	0.99481
4208.13	0.67266	0.99672	0.99682	0.99475
4206.2	0.67203	0.99676	0.99691	0.99465
4204.27	0.67141	0.99682	0.99702	0.99453
4202.34	0.6708	0.9969	0.99712	0.99441
4200.41	0.6702	0.99699	0.99722	0.9943
4198.48	0.6696	0.9971	0.99732	0.99421
4196.56	0.66902	0.99721	0.99742	0.99411
4194.63	0.66844	0.99732	0.99751	0.99401
4192.7	0.66786	0.99744	0.99759	0.99389
4190.77	0.66728	0.99755	0.99765	0.99378
4188.84	0.6667	0.99765	0.99771	0.99368
4186.91	0.66612	0.99775	0.99775	0.99362
4184.98	0.66553	0.99783	0.99779	0.99362
4183.06	0.66494	0.9979	0.9978	0.99367
4181.13	0.66434	0.99795	0.99781	0.99377
4179.2	0.66374	0.99799	0.9978	0.99391
4177.27	0.66313	0.998	0.99778	0.99406
4175.34	0.66252	0.998	0.99775	0.99422
4173.41	0.6619	0.99799	0.99771	0.99435
4171.48	0.66127	0.99796	0.99767	0.99446
4169.56	0.66065	0.99792	0.99763	0.99454
4167.63	0.66002	0.99787	0.99759	0.9946
4165.7	0.65939	0.99782	0.99755	0.99466
4163.77	0.65876	0.99776	0.99751	0.99474
4161.84	0.65813	0.9977	0.99747	0.99483
4159.91	0.6575	0.99765	0.99744	0.99492
4157.98	0.65687	0.9976	0.99741	0.995
4156.06	0.65625	0.99755	0.99738	0.99506
4154.13	0.65563	0.99751	0.99736	0.99507
4152.2	0.65502	0.99747	0.99735	0.99504
4150.27	0.65441	0.99744	0.99736	0.99497
4148.34	0.6538	0.99742	0.99738	0.99486
4146.41	0.65319	0.99742	0.99742	0.99476
4144.48	0.65259	0.99742	0.99747	0.99467
4142.56	0.65199	0.99744	0.99752	0.99462
4140.63	0.65139	0.99748	0.99758	0.9946
4138.7	0.6508	0.99751	0.99764	0.99461
4136.77	0.6502	0.99756	0.99769	0.99462
4130.98	0.6496	0.9976	0.99782	0.99461
4129.06	0.64901	0.99765	0.99784	0.99457
4127.13	0.64841	0.9977	0.99785	0.99451
4125.2	0.64661	0.99784	0.99784	0.99446
4123.27	0.646	0.99787	0.99783	0.99444
4121.34	0.64539	0.99789	0.99781	0.99448
4119.41	0.64478	0.99791	0.99778	0.99455
4117.48	0.64417	0.99791	0.99773	0.99466
4115.56	0.64355	0.99791	0.99768	0.99475
4113.63	0.64293	0.9979	0.99763	0.9948
4111.7	0.64231	0.99789	0.99757	0.99479
4109.77	0.64169	0.99786	0.99752	0.99471
4107.84	0.64107	0.99783	0.99747	0.99459
4105.91	0.64045	0.99779	0.99743	0.99447
4103.99	0.63983	0.99775	0.9974	0.99439
4102.06	0.63922	0.9977	0.99738	0.99439
4100.13	0.6386	0.99767	0.99737	0.9945
4098.2	0.63799	0.99764	0.99736	0.99468
4096.27	0.63738	0.99761	0.99736	0.9949
4094.34	0.63678	0.99759	0.99736	0.99509
4092.41	0.63617	0.99756	0.99736	0.99523
4090.49	0.63557	0.99752	0.99735	0.9953
4088.56	0.63498	0.99748	0.99736	0.99531
4086.63	0.63438	0.99743	0.99736	0.99531
4084.7	0.63379	0.99738	0.99737	0.99533
4082.77	0.6332	0.99733	0.99737	0.99534
4080.84	0.63261	0.99728	0.99737	0.99531
4078.91	0.63202	0.99725	0.99737	0.99516
4076.99	0.63144	0.99721	0.99736	0.99489
4075.06	0.63085	0.99717	0.99734	0.99453
4073.13	0.63026	0.99713	0.99731	0.99419
4071.2	0.62967	0.99709	0.99728	0.99399
4069.27	0.62908	0.99705	0.99725	0.99402
4067.34	0.62849	0.997	0.99722	0.99424
4065.41	0.6279	0.99695	0.99718	0.99458
4063.49	0.6273	0.9969	0.99714	0.99489
4061.56	0.62671	0.99685	0.99711	0.99505
4059.63	0.62612	0.9968	0.99707	0.99502
4057.7	0.62553	0.99675	0.99704	0.99484
4055.77	0.62493	0.99671	0.997	0.99458
4053.84	0.62434	0.99668	0.99697	0.99433
4051.91	0.62376	0.99666	0.99693	0.99413
4049.99	0.62317	0.99662	0.9969	0.99401
4048.06	0.62259	0.99658	0.99687	0.99395
4046.13	0.62201	0.99653	0.99685	0.99395
4044.2	0.62143	0.99649	0.99685	0.99398
4042.27	0.62086	0.99645	0.99685	0.99406
4040.34	0.62029	0.99642	0.99686	0.99418
4038.41	0.61973	0.9964	0.99687	0.99431
4036.49	0.61916	0.9964	0.99687	0.99442
4034.56	0.6186	0.9964	0.99688	0.99447
4032.63	0.61804	0.9964	0.99689	0.99442
4030.7	0.61748	0.99639	0.9969	0.99428
4028.77	0.61693	0.99639	0.99691	0.99412
4026.84	0.61637	0.99639	0.99691	0.99399
4024.91	0.61581	0.99639	0.99693	0.99395
4022.99	0.61524	0.99638	0.99694	0.99399
4021.06	0.61468	0.99637	0.99695	0.99404
4019.13	0.61411	0.99637	0.99696	0.99401
4017.2	0.61355	0.99636	0.99697	0.9938
4015.27	0.61298	0.99636	0.99698	0.99343
4013.34	0.61241	0.99636	0.99699	0.99302
4007.56	0.61184	0.99636	0.997	0.99274
4005.63	0.61127	0.99638	0.997	0.99271
4003.7	0.6107	0.99639	0.99699	0.99298
4001.77	0.60901	0.99641	0.99698	0.99345
3999.84	0.60845	0.99642	0.99697	0.99395
3997.91	0.60789	0.99643	0.99693	0.99431
3995.99	0.60734	0.99643	0.99689	0.9944
3994.06	0.6068	0.99642	0.99684	0.99424
3992.13	0.60626	0.99638	0.99679	0.9939
3990.2	0.60573	0.99631	0.99675	0.99349
3988.27	0.60519	0.99623	0.99671	0.99314
3986.34	0.60467	0.99616	0.99668	0.99294
3984.41	0.60415	0.9961	0.99666	0.99289
3982.49	0.60362	0.99604	0.99662	0.99298
3980.56	0.60311	0.996	0.99656	0.9931
3978.63	0.60259	0.99595	0.99647	0.99315
3976.7	0.60208	0.99588	0.99636	0.99304
3974.77	0.60157	0.99576	0.99623	0.9928
3972.84	0.60107	0.99558	0.99611	0.99255
3970.91	0.60056	0.99535	0.99597	0.99244
3968.99	0.60007	0.99511	0.99582	0.99259
3967.06	0.59957	0.99485	0.99564	0.99297
3965.13	0.59908	0.99457	0.99544	0.99344
3963.2	0.5986	0.99426	0.99522	0.99377
3961.27	0.59812	0.99391	0.99498	0.99377
3959.34	0.59764	0.99352	0.99474	0.99344
3957.41	0.59717	0.99308	0.99448	0.99291
3955.49	0.5967	0.99263	0.99418	0.99243
3953.56	0.59624	0.99216	0.99382	0.99221
3951.63	0.59578	0.99166	0.99341	0.99234
3949.7	0.59532	0.99108	0.99298	0.9927
3947.77	0.59485	0.9904	0.99259	0.99305
3945.84	0.59439	0.98961	0.99227	0.99311
3943.91	0.59392	0.98879	0.99204	0.99271
3941.99	0.59344	0.98803	0.99188	0.99186
3940.06	0.59295	0.98741	0.99177	0.9908
3938.13	0.59245	0.98695	0.99165	0.98983
3936.2	0.59194	0.98664	0.99151	0.98924
3934.27	0.59142	0.98641	0.99134	0.98911
3932.34	0.59089	0.98616	0.99114	0.98933
3930.41	0.59035	0.98589	0.99095	0.98967
3928.49	0.5898	0.98557	0.99075	0.98991
3926.56	0.58925	0.98522	0.99054	0.98992
3924.63	0.58869	0.98487	0.99031	0.98971
3922.7	0.58813	0.98452	0.99006	0.98928
3920.77	0.58757	0.98415	0.98976	0.98858
3918.84	0.58701	0.98377	0.98939	0.98736
3916.91	0.58646	0.98335	0.98897	0.98531
3914.99	0.58592	0.98285	0.98853	0.98243
3913.06	0.58539	0.98222	0.98803	0.97913
3911.13	0.58488	0.9815	0.98744	0.97616
3909.2	0.58438	0.98072	0.98678	0.97433
3907.27	0.58389	0.97984	0.98607	0.97417
3905.34	0.58342	0.97881	0.98538	0.97563
3903.41	0.58296	0.97762	0.98476	0.97789
3901.49	0.58252	0.97635	0.98423	0.97968
3899.56	0.58208	0.9751	0.98381	0.97997
3897.63	0.58166	0.97398	0.98349	0.97851
3895.7	0.58125	0.97303	0.98325	0.97576
3893.77	0.58084	0.97225	0.98303	0.97251
3891.84	0.58044	0.97168	0.98279	0.96954
3889.91	0.58005	0.97124	0.98251	0.96732
3884.13	0.57966	0.97084	0.98136	0.96583
3882.2	0.57927	0.97039	0.98098	0.96486
3880.27	0.57889	0.96988	0.98064	0.9646
3878.34	0.57774	0.96774	0.98033	0.96585
3876.41	0.57736	0.96701	0.97997	0.96925
3874.49	0.57698	0.96634	0.97955	0.97434
3872.56	0.57659	0.96572	0.97907	0.97936
3870.63	0.5762	0.96503	0.97858	0.9817
3868.7	0.5758	0.9642	0.97807	0.97893
3866.77	0.57539	0.96329	0.97752	0.97021
3864.84	0.57498	0.96234	0.97698	0.95718
3862.91	0.57456	0.96137	0.9765	0.94362
3860.99	0.57412	0.96036	0.97611	0.93379
3859.06	0.57367	0.95936	0.97579	0.93045
3857.13	0.57321	0.95848	0.97552	0.93373
3855.2	0.57273	0.95779	0.97528	0.94124
3853.27	0.57223	0.95724	0.97511	0.94939
3851.34	0.57173	0.9568	0.97505	0.95497
3849.41	0.5712	0.95643	0.97502	0.95632
3847.49	0.57067	0.95621	0.97493	0.95394
3845.56	0.57012	0.9562	0.9748	0.94979
3843.63	0.56957	0.95624	0.97467	0.94599
3841.7	0.56901	0.95619	0.97458	0.94392
3839.77	0.56845	0.95604	0.9746	0.94372
3837.84	0.56789	0.95587	0.97478	0.94432
3835.91	0.56733	0.95576	0.97509	0.944
3833.99	0.56676	0.95583	0.97542	0.94131
3832.06	0.5662	0.95618	0.97572	0.93621
3830.13	0.56564	0.95674	0.97594	0.93023
3828.2	0.56509	0.95735	0.97608	0.92557
3826.27	0.56454	0.95787	0.97618	0.92411
3824.34	0.56399	0.95824	0.97627	0.92625
3822.41	0.56345	0.95847	0.9764	0.93035
3820.49	0.5629	0.95862	0.9766	0.93339
3818.56	0.56236	0.95875	0.9769	0.93258
3816.63	0.5618	0.95895	0.97727	0.92741
3814.7	0.56124	0.95931	0.97769	0.9204
3812.77	0.56066	0.95986	0.9781	0.91545
3810.84	0.56007	0.96057	0.9785	0.91566
3808.91	0.55946	0.96137	0.97889	0.92145
3806.99	0.55883	0.96219	0.97932	0.93005
3805.06	0.55817	0.96298	0.9798	0.93676
3803.13	0.5575	0.9638	0.98031	0.93746
3801.2	0.5568	0.96469	0.98089	0.93118
3799.27	0.55608	0.96568	0.98159	0.92103
3797.34	0.55534	0.96673	0.98239	0.91212
3795.41	0.55458	0.96792	0.98331	0.90888
3793.49	0.55381	0.96933	0.9843	0.91305
3791.56	0.55303	0.97093	0.98528	0.92293
3789.63	0.55225	0.97273	0.98616	0.93423
3787.7	0.55147	0.97467	0.98687	0.942
3785.77	0.55071	0.97658	0.9874	0.94296
3783.84	0.54997	0.9783	0.98769	0.93717
3781.91	0.54926	0.97973	0.98774	0.9277
3779.99	0.5486	0.98079	0.98759	0.91904
3778.06	0.54799	0.98143	0.9873	0.91548
3776.13	0.54743	0.98161	0.98686	0.91928
3774.2	0.54694	0.98142	0.9862	0.92958
3772.27	0.54652	0.98096	0.98525	0.94251
3770.34	0.54617	0.98021	0.98401	0.95296
3768.41	0.54589	0.97905	0.98252	0.95699
3766.49	0.54568	0.97736	0.9808	0.95321
3760.7	0.54555	0.9751	0.97466	0.94322
3758.77	0.54547	0.97236	0.97247	0.93129
3756.84	0.54546	0.9692	0.97035	0.92247
3754.91	0.54564	0.95784	0.96839	0.92043
3752.99	0.54574	0.95377	0.96666	0.92627
3751.06	0.54583	0.94984	0.96522	0.93849
3749.13	0.5459	0.94621	0.96412	0.95372
3747.2	0.54594	0.94301	0.96337	0.96774
3745.27	0.54593	0.94035	0.96294	0.97712
3743.34	0.54587	0.93835	0.96282	0.98057
3741.41	0.54575	0.937	0.96297	0.97889
3739.49	0.54556	0.93626	0.96331	0.97419
3737.56	0.5453	0.93612	0.96384	0.9692
3735.63	0.54497	0.93647	0.96461	0.96602
3733.7	0.54458	0.93721	0.96571	0.96528
3731.77	0.54412	0.9383	0.9671	0.96599
3729.84	0.5436	0.93984	0.96862	0.9665
3727.91	0.54303	0.94199	0.97012	0.96559
3725.99	0.54243	0.94469	0.97155	0.96289
3724.06	0.54179	0.94763	0.97288	0.95906
3722.13	0.54114	0.95053	0.97412	0.9554
3720.2	0.54049	0.95327	0.97524	0.95267
3718.27	0.53986	0.95584	0.97624	0.95057
3716.34	0.53926	0.9582	0.97706	0.94789
3714.41	0.53869	0.96035	0.97775	0.94298
3712.49	0.53818	0.96225	0.97837	0.93431
3710.56	0.53773	0.96382	0.97897	0.92154
3708.63	0.53736	0.96512	0.97955	0.9064
3706.7	0.53707	0.96627	0.98003	0.89209
3704.77	0.53686	0.9674	0.98034	0.88155
3702.84	0.53675	0.96846	0.98045	0.87663
3700.92	0.53675	0.96933	0.98036	0.87739
3698.99	0.53684	0.96987	0.98008	0.88165
3697.06	0.53704	0.97002	0.97958	0.88578
3695.13	0.53735	0.96979	0.97891	0.88689
3693.2	0.53777	0.96916	0.9782	0.88489
3691.27	0.53829	0.9681	0.97761	0.882
3689.34	0.53891	0.96669	0.97725	0.88093
3687.42	0.53962	0.96519	0.97712	0.88365
3685.49	0.54043	0.96389	0.97707	0.89054
3683.56	0.54132	0.963	0.97697	0.90033
3681.63	0.54229	0.96251	0.97677	0.9108
3679.7	0.54333	0.96215	0.97653	0.92006
3677.77	0.54445	0.96168	0.97629	0.92742
3675.84	0.54564	0.96104	0.97616	0.93284
3673.92	0.54689	0.96028	0.97623	0.93597
3671.99	0.54821	0.95955	0.9765	0.93607
3670.06	0.54958	0.959	0.97695	0.93309
3668.13	0.55101	0.95882	0.97753	0.92836
3666.2	0.55249	0.95905	0.97815	0.92409
3664.27	0.55401	0.95962	0.9787	0.92248
3662.34	0.55558	0.96047	0.97911	0.92504
3660.42	0.55719	0.96143	0.97931	0.9319
3658.49	0.55884	0.96232	0.97932	0.9413
3656.56	0.56053	0.96297	0.97921	0.95014
3654.63	0.56225	0.96329	0.97901	0.95547
3652.7	0.56401	0.96331	0.97876	0.95562
3650.77	0.5658	0.96314	0.97851	0.9504
3648.84	0.56761	0.96286	0.97839	0.94156
3646.92	0.56945	0.96251	0.97848	0.93264
3644.99	0.57129	0.96221	0.9787	0.92739
3643.06	0.57315	0.96218	0.97892	0.92789
3637.27	0.57502	0.96256	0.97879	0.93338
3635.34	0.57688	0.96319	0.97845	0.9404
3633.42	0.57875	0.96384	0.97807	0.94411
3631.49	0.58437	0.96429	0.97773	0.94067
3629.56	0.58623	0.96386	0.97754	0.9298
3627.63	0.58809	0.96331	0.97753	0.91513
3625.7	0.58993	0.96281	0.97762	0.90228
3623.77	0.59176	0.96255	0.9777	0.89671
3621.84	0.59358	0.96259	0.97771	0.90135
3619.92	0.59538	0.96279	0.97764	0.91542
3617.99	0.59716	0.96295	0.97756	0.93511
3616.06	0.59892	0.96296	0.97749	0.95528
3614.13	0.60067	0.96282	0.97746	0.97127
3612.2	0.6024	0.96264	0.97753	0.97956
3610.27	0.6041	0.96249	0.97774	0.9784
3608.34	0.60579	0.9624	0.97814	0.96812
3606.42	0.60746	0.96248	0.9787	0.95067
3604.49	0.6091	0.96287	0.9794	0.92963
3602.56	0.61073	0.96358	0.98018	0.91029
3600.63	0.61234	0.96462	0.98095	0.89799
3598.7	0.61394	0.96593	0.98163	0.89624
3596.77	0.61553	0.96738	0.98222	0.90551
3594.84	0.61712	0.96883	0.98271	0.92299
3592.92	0.61872	0.97011	0.98311	0.94314
3590.99	0.62033	0.97119	0.98345	0.95936
3589.06	0.62195	0.9721	0.98375	0.96689
3587.13	0.6236	0.97286	0.98407	0.9647
3585.2	0.62527	0.97347	0.98445	0.95489
3583.27	0.62698	0.974	0.98485	0.9418
3581.34	0.62872	0.97456	0.98519	0.93034
3579.42	0.6305	0.97522	0.98541	0.92379
3577.49	0.63232	0.9759	0.98551	0.92258
3575.56	0.63419	0.97647	0.98552	0.92469
3573.63	0.6361	0.97682	0.98549	0.92739
3571.7	0.63806	0.97693	0.98545	0.92848
3569.77	0.64007	0.97687	0.98542	0.92705
3567.84	0.64212	0.97673	0.98547	0.92409
3565.92	0.64422	0.97657	0.98568	0.92176
3563.99	0.64636	0.97642	0.98605	0.92186
3562.06	0.64855	0.97643	0.98651	0.9251
3560.13	0.65077	0.97673	0.98698	0.93089
3558.2	0.65302	0.97734	0.98741	0.93781
3556.27	0.65531	0.9781	0.98779	0.94421
3554.34	0.65763	0.97889	0.98813	0.94883
3552.42	0.65998	0.97962	0.98845	0.9512
3550.49	0.66237	0.98024	0.98878	0.95143
3548.56	0.66479	0.98079	0.9891	0.95
3546.63	0.66723	0.98132	0.98944	0.94756
3544.7	0.66971	0.98185	0.98981	0.94458
3542.77	0.67222	0.98238	0.99023	0.94163
3540.84	0.67475	0.98296	0.99064	0.93969
3538.92	0.67731	0.98363	0.991	0.9399
3536.99	0.6799	0.98436	0.99125	0.94304
3535.06	0.68252	0.98511	0.9914	0.94933
3533.13	0.68517	0.98577	0.99147	0.95814
3531.2	0.68786	0.98624	0.99145	0.96774
3529.27	0.69057	0.98653	0.9914	0.97557
3527.34	0.69332	0.98666	0.99134	0.97921
3525.42	0.6961	0.98665	0.99133	0.97733
3523.49	0.69891	0.98656	0.99139	0.97002
3521.56	0.70176	0.98648	0.99154	0.95926
3519.63	0.70463	0.98647	0.99175	0.94858
3513.84	0.70754	0.98661	0.99221	0.94159
3511.92	0.71047	0.9869	0.99226	0.94057
3509.99	0.71344	0.9873	0.9923	0.94585
3508.06	0.72251	0.98817	0.99235	0.95563
3506.13	0.72559	0.98827	0.99243	0.96651
3504.2	0.7287	0.98833	0.99253	0.97494
3502.27	0.73184	0.9884	0.99267	0.97892
3500.34	0.73501	0.98852	0.99286	0.97847
3498.42	0.7382	0.98869	0.99307	0.97492
3496.49	0.74141	0.98895	0.99326	0.97042
3494.56	0.74465	0.98928	0.99342	0.96725
3492.63	0.74791	0.98966	0.99355	0.96687
3490.7	0.7512	0.99001	0.99366	0.96936
3488.77	0.75451	0.99029	0.99376	0.97382
3486.84	0.75785	0.99052	0.99387	0.97898
3484.92	0.76121	0.99072	0.99398	0.98341
3482.99	0.7646	0.9909	0.99412	0.98575
3481.06	0.76801	0.9911	0.99427	0.98536
3479.13	0.77145	0.99131	0.99444	0.98258
3477.2	0.77492	0.99157	0.9946	0.97847
3475.27	0.77841	0.99187	0.99473	0.97444
3473.34	0.78193	0.99219	0.99483	0.97187
3471.42	0.78548	0.99251	0.99489	0.97173
3469.49	0.78907	0.99277	0.99491	0.97412
3467.56	0.79269	0.99296	0.99489	0.97829
3465.63	0.79635	0.99308	0.99487	0.98293
3463.7	0.80005	0.99312	0.99485	0.98668
3461.77	0.80379	0.99311	0.99484	0.98857
3459.84	0.80757	0.99308	0.99483	0.98835
3457.92	0.81139	0.99305	0.99482	0.98643
3455.99	0.81526	0.99304	0.99481	0.9836
3454.06	0.81917	0.99303	0.99479	0.98082
3452.13	0.82312	0.99303	0.99476	0.97896
3450.2	0.82712	0.99303	0.99471	0.97849
3448.27	0.83117	0.993	0.99466	0.97942
3446.34	0.83525	0.99294	0.99464	0.98146
3444.42	0.83938	0.99284	0.99464	0.98414
3442.49	0.84354	0.99274	0.99467	0.98682
3440.56	0.84774	0.99267	0.99472	0.98883
3438.63	0.85196	0.99266	0.99479	0.9898
3436.7	0.85622	0.99269	0.99486	0.98977
3434.77	0.86049	0.99276	0.99495	0.98896
3432.84	0.86479	0.99285	0.99503	0.98777
3430.92	0.86909	0.99296	0.99511	0.98674
3428.99	0.87341	0.99309	0.99518	0.98634
3427.06	0.87774	0.99321	0.99525	0.9867
3425.13	0.88206	0.99332	0.99531	0.98769
3423.2	0.88639	0.99342	0.99536	0.98902
3421.27	0.89071	0.99351	0.99541	0.99034
3419.34	0.89501	0.99359	0.99546	0.99126
3417.42	0.8993	0.99366	0.99551	0.9916
3415.49	0.90357	0.99374	0.99555	0.99139
3413.56	0.90781	0.99383	0.99557	0.99089
3411.63	0.91202	0.99394	0.99557	0.99041
3409.7	0.91619	0.99403	0.99555	0.9903
3407.77	0.92031	0.99409	0.99552	0.99071
3405.84	0.92437	0.99412	0.99549	0.99152
3403.92	0.92838	0.99413	0.99545	0.99235
3401.99	0.93232	0.99411	0.99543	0.99272
3390.42	0.9362	0.99408	0.99545	0.99224
3388.49	0.93999	0.99405	0.99546	0.99086
3386.56	0.9437	0.99403	0.99548	0.98898
3384.63	0.94732	0.99404	0.99549	0.98728
3382.7	0.95086	0.99405	0.9955	0.98637
3380.77	0.9543	0.99406	0.99551	0.98656
3378.84	0.96403	0.9941	0.99552	0.98777
3376.92	0.96707	0.99411	0.99553	0.98956
3374.99	0.97	0.9941	0.99553	0.99134
3373.06	0.97283	0.99409	0.99552	0.99268
3371.13	0.97556	0.99408	0.9955	0.99341
3369.2	0.97817	0.99407	0.99546	0.99358
3367.27	0.98066	0.99405	0.99542	0.99328
3365.34	0.98303	0.99404	0.99538	0.99265
3363.42	0.98528	0.99404	0.99535	0.99181
3361.49	0.98741	0.99403	0.99532	0.99094
3359.56	0.98942	0.99402	0.99529	0.99027
3357.63	0.99132	0.99399	0.99526	0.99004
3355.7	0.99309	0.99396	0.99525	0.99036
3353.77	0.99475	0.99394	0.99524	0.99116
3351.84	0.99629	0.99393	0.99523	0.99221
3349.92	0.99771	0.99393	0.99524	0.9932
3347.99	0.99902	0.99394	0.99526	0.99387
3346.06	1.00021	0.99395	0.99527	0.99413
3344.13	1.00128	0.99398	0.99529	0.99404
3342.2	1.00225	0.99401	0.99531	0.9937
3340.27	1.00311	0.99405	0.99533	0.9932
3338.34	1.00386	0.99411	0.99534	0.99263
3336.42	1.00452	0.99416	0.99536	0.99206
3334.49	1.00508	0.99422	0.99537	0.99155
3332.56	1.00556	0.99426	0.99538	0.9912
3330.63	1.00594	0.99429	0.99539	0.99108
3328.7	1.00625	0.99431	0.99539	0.99119
3326.77	1.00648	0.99433	0.99539	0.99148
3324.84	1.00664	0.99435	0.99538	0.99186
3322.92	1.00673	0.99437	0.99537	0.99227
3320.99	1.00675	0.99439	0.99536	0.99269
3319.06	1.00672	0.9944	0.99535	0.9931
3317.13	1.00665	0.9944	0.99534	0.99352
3315.2	1.00654	0.9944	0.99533	0.99389
3313.27	1.00639	0.99439	0.99531	0.99411
3311.35	1.00621	0.99438	0.99529	0.99407
3309.42	1.00601	0.99437	0.99527	0.99372
3307.49	1.00578	0.99436	0.99526	0.9931
3305.56	1.00554	0.99435	0.99524	0.99235
3303.63	1.00527	0.99434	0.99522	0.99163
3301.7	1.00499	0.99432	0.9952	0.99113
3299.77	1.00469	0.99431	0.99517	0.99094
3297.85	1.00439	0.99429	0.99514	0.99107
3295.92	1.00405	0.99428	0.99512	0.99145
3293.99	1.00369	0.99426	0.99509	0.99199
3292.06	1.00331	0.99424	0.99507	0.99261
3290.13	1.00294	0.9942	0.99505	0.99322
3288.2	1.00257	0.99415	0.99503	0.99377
3286.27	1.00221	0.99411	0.99502	0.99419
3284.35	1.00187	0.99407	0.99501	0.99441
3282.42	1.00154	0.99403	0.995	0.99439
3280.49	1.00124	0.994	0.99499	0.99414
3278.56	1.00096	0.99398	0.99499	0.99373
3266.99	1.00071	0.99397	0.99498	0.99329
3265.06	1.00048	0.99396	0.99497	0.99297
3263.13	1.00027	0.99394	0.99496	0.99284
3261.2	1.00008	0.99392	0.99495	0.9929
3259.27	0.99991	0.99391	0.99493	0.99307
3257.35	0.99975	0.99389	0.9949	0.99327
3255.42	0.99958	0.99387	0.99488	0.99345
3253.49	0.99942	0.99385	0.99485	0.99359
3251.56	0.99924	0.99385	0.99482	0.99373
3249.63	0.99852	0.99383	0.99478	0.99385
3247.7	0.99819	0.99382	0.99474	0.99393
3245.77	0.99779	0.9938	0.9947	0.99386
3243.85	0.9973	0.99378	0.99465	0.99362
3241.92	0.99674	0.99375	0.99461	0.99322
3239.99	0.99611	0.99372	0.99458	0.99279
3238.06	0.9954	0.99369	0.99454	0.99248
3236.13	0.9946	0.99367	0.99451	0.99242
3234.2	0.9937	0.99366	0.99448	0.99261
3232.27	0.9927	0.99365	0.99445	0.99296
3230.35	0.9916	0.99363	0.99442	0.99331
3228.42	0.99039	0.99361	0.9944	0.99351
3226.49	0.98905	0.99359	0.99438	0.99347
3224.56	0.98759	0.99357	0.99436	0.99324
3222.63	0.986	0.99356	0.99434	0.99294
3220.7	0.98428	0.99354	0.99432	0.9927
3218.77	0.98241	0.99352	0.9943	0.99263
3216.85	0.9804	0.99351	0.99429	0.99274
3214.92	0.97824	0.99349	0.99428	0.99295
3212.99	0.97593	0.99347	0.99428	0.99313
3211.06	0.97347	0.99345	0.99429	0.99314
3209.13	0.97085	0.99343	0.99429	0.99293
3207.2	0.96808	0.99341	0.99429	0.99254
3205.27	0.96515	0.99338	0.99429	0.99211
3203.35	0.96206	0.99335	0.99428	0.99183
3201.42	0.95882	0.99333	0.99428	0.99182
3199.49	0.95543	0.99331	0.99427	0.9921
3197.56	0.95188	0.99331	0.99427	0.9926
3195.63	0.94818	0.99332	0.99427	0.99314
3193.7	0.94433	0.99334	0.99428	0.99355
3191.77	0.94034	0.99337	0.99428	0.99372
3189.85	0.9362	0.9934	0.99428	0.99365
3187.92	0.93192	0.99343	0.99427	0.99344
3185.99	0.9275	0.99345	0.99426	0.99318
3184.06	0.92295	0.99347	0.99426	0.99298
3182.13	0.91827	0.99348	0.99425	0.99289
3180.2	0.91346	0.9935	0.99425	0.99286
3178.27	0.90854	0.99353	0.99424	0.99282
3176.35	0.90349	0.99356	0.99424	0.99274
3174.42	0.89833	0.99359	0.99423	0.99262
3172.49	0.89307	0.99361	0.99422	0.99252
3170.56	0.88771	0.99363	0.9942	0.99248
3168.63	0.88226	0.99364	0.99418	0.99251
3166.7	0.87672	0.99366	0.99415	0.99261
3164.77	0.8711	0.99367	0.99412	0.9927
3162.85	0.86541	0.99368	0.99407	0.99275
3160.92	0.85965	0.99369	0.99402	0.99276
3158.99	0.85384	0.99371	0.99396	0.99277
3157.06	0.84797	0.99374	0.99388	0.99281
3155.13	0.84207	0.99376	0.9938	0.99288
3153.2	0.83613	0.99379	0.9937	0.99293
3151.27	0.83016	0.9938	0.99359	0.99289
3149.35	0.82417	0.99382	0.99346	0.99271
3143.56	0.81817	0.99382	0.99297	0.99242
3141.63	0.81216	0.99381	0.99279	0.99208
3139.7	0.80614	0.99378	0.9926	0.99182
3137.77	0.80013	0.99373	0.9924	0.99175
3135.85	0.79413	0.99366	0.9922	0.99191
3133.92	0.78814	0.99357	0.992	0.99226
3131.99	0.78216	0.99347	0.9918	0.99271
3130.06	0.77621	0.99335	0.99159	0.9931
3128.13	0.77028	0.9932	0.99139	0.99331
3126.2	0.75265	0.9926	0.99118	0.9933
3124.27	0.74684	0.99236	0.991	0.99313
3122.35	0.74107	0.99212	0.99083	0.99294
3120.42	0.73533	0.99187	0.99068	0.99286
3118.49	0.72964	0.99161	0.99056	0.99297
3116.56	0.72398	0.99135	0.99045	0.99323
3114.63	0.71837	0.9911	0.99037	0.99354
3112.7	0.7128	0.99085	0.9903	0.99373
3110.77	0.70728	0.9906	0.99025	0.99372
3108.85	0.70181	0.99037	0.99021	0.9935
3106.92	0.69639	0.99015	0.99019	0.99314
3104.99	0.69103	0.98996	0.99018	0.99278
3103.06	0.68573	0.98981	0.99018	0.99255
3101.13	0.68048	0.98968	0.99018	0.99252
3099.2	0.6753	0.98959	0.9902	0.99269
3097.27	0.67018	0.98952	0.99023	0.99299
3095.35	0.66514	0.98948	0.99026	0.99332
3093.42	0.66016	0.98945	0.99029	0.99359
3091.49	0.65527	0.98945	0.99031	0.99376
3089.56	0.65044	0.98947	0.99031	0.99383
3087.63	0.6457	0.9895	0.99031	0.99382
3085.7	0.64103	0.98954	0.99029	0.99378
3083.77	0.63644	0.98958	0.99026	0.9937
3081.85	0.63193	0.98965	0.99022	0.99359
3079.92	0.6275	0.98971	0.99017	0.99344
3077.99	0.62315	0.98978	0.99012	0.99328
3076.06	0.61887	0.98985	0.99007	0.99311
3074.13	0.61466	0.9899	0.99002	0.99298
3072.2	0.61053	0.98993	0.98996	0.99291
3070.27	0.60646	0.98994	0.98989	0.99286
3068.35	0.60246	0.98993	0.98982	0.99282
3066.42	0.59852	0.9899	0.98976	0.99274
3064.49	0.59464	0.98985	0.9897	0.99258
3062.56	0.59083	0.9898	0.98964	0.99233
3060.63	0.58706	0.98974	0.98959	0.992
3058.7	0.58336	0.98968	0.98954	0.99164
3056.77	0.57971	0.98962	0.9895	0.99127
3054.85	0.57612	0.98956	0.98947	0.99091
3052.92	0.57258	0.98949	0.98944	0.99053
3050.99	0.5691	0.98943	0.98942	0.99014
3049.06	0.56567	0.98936	0.9894	0.9897
3047.13	0.5623	0.98931	0.98938	0.98922
3045.2	0.55899	0.98926	0.98935	0.98876
3043.27	0.55574	0.98921	0.98931	0.98841
3041.35	0.55254	0.98916	0.98926	0.98829
3039.42	0.54941	0.98912	0.98921	0.98841
3037.49	0.54634	0.9891	0.98915	0.98875
3035.56	0.54333	0.98909	0.98909	0.98921
3033.63	0.54038	0.98908	0.98903	0.98964
3031.7	0.53748	0.98907	0.98896	0.98986
3029.77	0.53464	0.98906	0.9889	0.9898
3027.85	0.53186	0.98904	0.98884	0.98948
3025.92	0.52913	0.98902	0.98877	0.98905
3020.13	0.52644	0.98898	0.98851	0.98868
3018.2	0.5238	0.98894	0.98842	0.98854
3016.27	0.52121	0.98889	0.98833	0.98871
3014.35	0.51866	0.98883	0.98826	0.98917
3012.42	0.51616	0.98876	0.98825	0.98977
3010.49	0.51371	0.98867	0.98834	0.9903
3008.56	0.51131	0.98857	0.98858	0.99061
3006.63	0.50898	0.98843	0.989	0.99059
3004.7	0.50673	0.98826	0.98957	0.99028
3002.77	0.50047	0.98748	0.99018	0.98984
3000.85	0.49857	0.98711	0.99061	0.98948
2998.92	0.49676	0.98667	0.9906	0.98933
2996.99	0.49502	0.98619	0.98983	0.98944
2995.06	0.49335	0.98569	0.98801	0.98968
2993.13	0.4917	0.98523	0.98488	0.9899
2991.2	0.49004	0.98484	0.98024	0.98992
2989.27	0.48833	0.98456	0.97394	0.98968
2987.35	0.48651	0.98435	0.96594	0.98928
2985.42	0.48452	0.98412	0.95627	0.98888
2983.49	0.48228	0.98368	0.94504	0.98862
2981.56	0.47972	0.98278	0.93244	0.98855
2979.63	0.47678	0.98113	0.91877	0.98862
2977.7	0.47339	0.97845	0.90437	0.98876
2975.77	0.46952	0.9745	0.88969	0.98887
2973.85	0.46513	0.96909	0.87522	0.98891
2971.92	0.46022	0.96211	0.8615	0.98891
2969.99	0.4548	0.95352	0.84912	0.98896
2968.06	0.44893	0.94337	0.83867	0.98909
2966.13	0.44267	0.93177	0.83072	0.98927
2964.2	0.43613	0.91896	0.82574	0.98942
2962.27	0.42942	0.90523	0.82407	0.98945
2960.35	0.42269	0.89093	0.8258	0.98925
2958.42	0.4161	0.87648	0.83082	0.98879
2956.49	0.40979	0.86236	0.83873	0.98814
2954.56	0.40394	0.8491	0.84904	0.98746
2952.63	0.39871	0.83725	0.86115	0.98692
2950.7	0.39423	0.8274	0.87447	0.98668
2948.78	0.39061	0.82007	0.88846	0.98684
2946.85	0.38796	0.81572	0.90257	0.98739
2944.92	0.38632	0.81466	0.91633	0.98827
2942.99	0.3857	0.81699	0.92932	0.98932
2941.06	0.38609	0.82253	0.94115	0.9903
2939.13	0.38743	0.83094	0.95156	0.99097
2937.2	0.3896	0.84169	0.96032	0.99113
2935.28	0.3925	0.85419	0.96731	0.99069
2933.35	0.39598	0.86784	0.97251	0.98974
2931.42	0.39987	0.8821	0.97597	0.98849
2929.49	0.404	0.89642	0.97784	0.9872
2927.56	0.40822	0.91034	0.97834	0.9861
2925.63	0.41236	0.92343	0.97775	0.98528
2923.7	0.41628	0.93532	0.97637	0.98467
2921.78	0.41985	0.94576	0.97453	0.9841
2919.85	0.42297	0.95453	0.97252	0.98344
2917.92	0.42558	0.96153	0.97056	0.98256
2915.99	0.42763	0.96674	0.96881	0.98144
2914.06	0.42909	0.97021	0.96734	0.98006
2912.13	0.42998	0.97209	0.96618	0.9784
2910.2	0.43034	0.9726	0.96531	0.97642
2908.28	0.43021	0.97202	0.96477	0.97398
2906.35	0.42967	0.97066	0.96456	0.9709
2904.42	0.42879	0.96883	0.96473	0.96695
2902.49	0.42765	0.96682	0.96526	0.96184
2896.7	0.42634	0.96486	0.96879	0.95513
2894.78	0.42493	0.96311	0.97042	0.94621
2892.85	0.42349	0.96163	0.97219	0.93427
2890.92	0.42208	0.96046	0.97402	0.9185
2888.99	0.42075	0.95959	0.97585	0.89835
2887.06	0.41954	0.95904	0.97764	0.87405
2885.13	0.41847	0.95883	0.97934	0.84702
2883.2	0.41757	0.95898	0.98091	0.82001
2881.28	0.41683	0.9595	0.98232	0.79677
2879.35	0.41553	0.963	0.98354	0.7812
2877.42	0.41536	0.96464	0.98457	0.77625
2875.49	0.41528	0.96642	0.98541	0.78297
2873.56	0.41527	0.96829	0.98606	0.80013
2871.63	0.41531	0.97019	0.98653	0.8246
2869.7	0.41537	0.97206	0.98686	0.85227
2867.78	0.41544	0.97387	0.98708	0.87923
2865.85	0.41549	0.97558	0.98722	0.90269
2863.92	0.41553	0.97715	0.9873	0.92133
2861.99	0.41553	0.97856	0.98737	0.93517
2860.06	0.41549	0.97979	0.98744	0.94503
2858.13	0.4154	0.98083	0.98752	0.95198
2856.2	0.41527	0.9817	0.98761	0.95694
2854.28	0.41509	0.9824	0.98771	0.96059
2852.35	0.41487	0.98296	0.98781	0.9633
2850.42	0.4146	0.9834	0.9879	0.96533
2848.49	0.4143	0.98376	0.98799	0.96686
2846.56	0.41396	0.98406	0.98808	0.96803
2844.63	0.4136	0.98434	0.98817	0.96894
2842.7	0.41321	0.98461	0.98825	0.96966
2840.78	0.4128	0.98488	0.98833	0.97017
2838.85	0.41238	0.98515	0.9884	0.97041
2836.92	0.41195	0.98542	0.98847	0.97028
2834.99	0.41151	0.98569	0.98854	0.96967
2833.06	0.41107	0.98596	0.9886	0.96848
2831.13	0.41063	0.98622	0.98866	0.9667
2829.2	0.41018	0.98647	0.9887	0.96441
2827.28	0.40974	0.98672	0.98874	0.96184
2825.35	0.40929	0.98696	0.98876	0.95937
2823.42	0.40885	0.9872	0.98877	0.95745
2821.49	0.40842	0.98742	0.98877	0.95651
2819.56	0.40799	0.98764	0.98875	0.95679
2817.63	0.40756	0.98783	0.98873	0.95831
2815.7	0.40714	0.98801	0.9887	0.96084
2813.78	0.40673	0.98817	0.98867	0.964
2811.85	0.40632	0.98831	0.98865	0.96735
2809.92	0.40593	0.98842	0.98864	0.97052
2807.99	0.40554	0.98851	0.98864	0.97328
2806.06	0.40516	0.98856	0.98865	0.97555
2804.13	0.40479	0.9886	0.98869	0.97736
2802.2	0.40443	0.98861	0.98875	0.97878
2800.28	0.40409	0.98861	0.98884	0.9799
2798.35	0.40375	0.9886	0.98896	0.9808
2796.42	0.40342	0.98858	0.98912	0.98152
2794.49	0.40311	0.98856	0.98931	0.98211
2792.56	0.40281	0.98854	0.98954	0.98262
2790.63	0.40252	0.98854	0.98979	0.98307
2788.7	0.40224	0.98856	0.99008	0.98349
2786.78	0.40198	0.98861	0.99039	0.98388
2784.85	0.40172	0.98867	0.99071	0.98425
2782.92	0.40149	0.98878	0.99105	0.98459
2780.99	0.40126	0.98891	0.99139	0.98488
2779.06	0.40105	0.98909	0.99172	0.98511
2773.28	0.40085	0.9893	0.99265	0.98526
2771.35	0.40066	0.98954	0.99293	0.98534
2769.42	0.40049	0.98982	0.99317	0.98535
2767.49	0.40032	0.99013	0.9934	0.98535
2765.56	0.40017	0.99046	0.9936	0.98538
2763.63	0.40002	0.99081	0.99378	0.98548
2761.7	0.39988	0.99117	0.99393	0.98571
2759.78	0.39974	0.99153	0.99406	0.98607
2757.85	0.39961	0.99188	0.99417	0.98652
2755.92	0.39921	0.99286	0.99427	0.987
2753.99	0.39907	0.99315	0.99435	0.98747
2752.06	0.39893	0.99341	0.99442	0.98788
2750.13	0.39878	0.99364	0.99448	0.98822
2748.2	0.39863	0.99385	0.99453	0.98849
2746.28	0.39847	0.99403	0.99458	0.98873
2744.35	0.39831	0.99419	0.99462	0.98896
2742.42	0.39814	0.99433	0.99466	0.98916
2740.49	0.39797	0.99444	0.99469	0.98933
2738.56	0.39779	0.99454	0.99472	0.98944
2736.63	0.39761	0.99463	0.99475	0.98949
2734.7	0.39742	0.9947	0.99477	0.98948
2732.78	0.39723	0.99477	0.99479	0.98942
2730.85	0.39704	0.99483	0.9948	0.98935
2728.92	0.39685	0.99488	0.99481	0.98929
2726.99	0.39665	0.99493	0.99482	0.98924
2725.06	0.39645	0.99498	0.99483	0.98922
2723.13	0.39625	0.99503	0.99483	0.98923
2721.2	0.39606	0.99507	0.99483	0.98925
2719.28	0.39586	0.9951	0.99483	0.9893
2717.35	0.39566	0.99513	0.99483	0.98936
2715.42	0.39546	0.99516	0.99482	0.98941
2713.49	0.39527	0.99518	0.99482	0.98945
2711.56	0.39507	0.9952	0.99482	0.98948
2709.63	0.39488	0.99521	0.99482	0.98952
2707.7	0.39469	0.99523	0.99482	0.98961
2705.78	0.3945	0.99524	0.99483	0.98977
2703.85	0.39432	0.99526	0.99483	0.99001
2701.92	0.39413	0.99527	0.99483	0.99034
2699.99	0.39395	0.99528	0.99484	0.99074
2698.06	0.39377	0.99529	0.99484	0.99117
2696.13	0.3936	0.99531	0.99484	0.99162
2694.2	0.39342	0.99532	0.99483	0.99207
2692.28	0.39325	0.99534	0.99482	0.99249
2690.35	0.39308	0.99535	0.9948	0.99289
2688.42	0.39291	0.99537	0.99476	0.99326
2686.49	0.39274	0.99538	0.99472	0.9936
2684.56	0.39257	0.99539	0.99468	0.9939
2682.63	0.39239	0.9954	0.99462	0.99417
2680.7	0.39222	0.9954	0.99456	0.99439
2678.78	0.39205	0.99539	0.9945	0.99456
2676.85	0.39188	0.99537	0.99443	0.99469
2674.92	0.3917	0.99535	0.99436	0.99477
2672.99	0.39152	0.99531	0.99429	0.99482
2671.06	0.39134	0.99525	0.99422	0.99485
2669.13	0.39116	0.99519	0.99417	0.99489
2667.2	0.39098	0.99513	0.99412	0.99493
2665.28	0.3908	0.99506	0.99409	0.99497
2663.35	0.39061	0.99498	0.99407	0.99502
2661.42	0.39043	0.9949	0.99407	0.99506
2659.49	0.39025	0.99482	0.99409	0.99511
2657.56	0.39007	0.99474	0.99413	0.99517
2655.63	0.3899	0.99467	0.99419	0.99524
2649.85	0.38973	0.99461	0.99447	0.99532
2647.92	0.38957	0.99455	0.99457	0.99539
2645.99	0.38941	0.99452	0.99468	0.99546
2644.06	0.38927	0.99449	0.99479	0.9955
2642.13	0.38912	0.99449	0.99491	0.99553
2640.2	0.38899	0.9945	0.99501	0.99553
2638.28	0.38886	0.99453	0.99512	0.99552
2636.35	0.38874	0.99458	0.99521	0.99552
2634.42	0.38862	0.99464	0.9953	0.99553
2632.49	0.3883	0.9949	0.99537	0.99556
2630.56	0.3882	0.99501	0.99543	0.9956
2628.63	0.3881	0.99511	0.99548	0.99566
2626.7	0.388	0.99522	0.99553	0.9957
2624.78	0.38789	0.99532	0.99556	0.99574
2622.85	0.38779	0.99543	0.9956	0.99575
2620.92	0.38768	0.99553	0.99563	0.99575
2618.99	0.38757	0.99562	0.99565	0.99575
2617.06	0.38746	0.99572	0.99568	0.99575
2615.13	0.38734	0.9958	0.99571	0.99576
2613.2	0.38722	0.99589	0.99574	0.99577
2611.28	0.3871	0.99596	0.99577	0.99579
2609.35	0.38698	0.99603	0.9958	0.9958
2607.42	0.38685	0.99609	0.99584	0.99581
2605.49	0.38672	0.99615	0.99587	0.99582
2603.56	0.38659	0.9962	0.9959	0.99582
2601.63	0.38646	0.99624	0.99592	0.99582
2599.7	0.38633	0.99629	0.99593	0.99582
2597.78	0.38621	0.99633	0.99595	0.99582
2595.85	0.38608	0.99637	0.99595	0.99581
2593.92	0.38596	0.99641	0.99596	0.99577
2591.99	0.38584	0.99645	0.99596	0.99571
2590.06	0.38572	0.99648	0.99595	0.99563
2588.13	0.3856	0.99651	0.99594	0.99554
2586.2	0.38549	0.99653	0.99593	0.99545
2584.28	0.38537	0.99654	0.99591	0.99539
2582.35	0.38526	0.99654	0.99589	0.99533
2580.42	0.38515	0.99654	0.99587	0.99527
2578.49	0.38505	0.99654	0.99586	0.9952
2576.56	0.38494	0.99653	0.99585	0.99511
2574.63	0.38484	0.99652	0.99584	0.99502
2572.7	0.38473	0.99651	0.99583	0.99494
2570.78	0.38463	0.9965	0.99583	0.99489
2568.85	0.38453	0.99649	0.99582	0.9949
2566.92	0.38442	0.99647	0.99582	0.99496
2564.99	0.38432	0.99646	0.99581	0.99506
2563.06	0.38422	0.99644	0.9958	0.9952
2561.13	0.38412	0.99643	0.99579	0.99534
2559.2	0.38402	0.99642	0.99576	0.99548
2557.28	0.38391	0.99642	0.99573	0.99561
2555.35	0.38381	0.99643	0.99569	0.99574
2553.42	0.38371	0.99644	0.99563	0.99586
2551.49	0.3836	0.99646	0.99556	0.99598
2549.56	0.38349	0.99648	0.99548	0.99609
2547.63	0.38338	0.99649	0.99539	0.9962
2545.7	0.38327	0.99651	0.99529	0.99628
2543.78	0.38316	0.99651	0.99517	0.99635
2541.85	0.38304	0.99651	0.99505	0.9964
2539.92	0.38292	0.99649	0.99491	0.99644
2537.99	0.38279	0.99646	0.99477	0.99648
2536.06	0.38266	0.99642	0.99463	0.99653
2534.13	0.38253	0.99636	0.99447	0.99658
2532.21	0.38239	0.99629	0.99432	0.99664
2526.42	0.38225	0.9962	0.99383	0.9967
2524.49	0.3821	0.9961	0.99367	0.99675
2522.56	0.38195	0.99599	0.99352	0.99679
2520.63	0.3818	0.99586	0.99339	0.99685
2518.71	0.38164	0.99572	0.99327	0.99692
2516.78	0.38148	0.99557	0.99316	0.99702
2514.85	0.38132	0.99542	0.99307	0.99712
2512.92	0.38116	0.99526	0.99301	0.99721
2510.99	0.38101	0.9951	0.99296	0.99729
2509.06	0.38055	0.99461	0.99294	0.99732
2507.13	0.3804	0.99446	0.99295	0.99732
2505.21	0.38027	0.99431	0.99298	0.99728
2503.28	0.38014	0.99418	0.99304	0.99724
2501.35	0.38002	0.99405	0.99313	0.9972
2499.42	0.37991	0.99394	0.99325	0.99718
2497.49	0.3798	0.99385	0.99339	0.99718
2495.56	0.37971	0.99378	0.99355	0.99717
2493.63	0.37963	0.99373	0.99373	0.99716
2491.71	0.37956	0.9937	0.99392	0.99713
2489.78	0.3795	0.9937	0.99412	0.99708
2487.85	0.37945	0.99372	0.99432	0.99704
2485.92	0.37941	0.99378	0.99451	0.99704
2483.99	0.37938	0.99386	0.9947	0.99709
2482.06	0.37935	0.99397	0.99488	0.9972
2480.13	0.37932	0.99411	0.99505	0.99734
2478.21	0.3793	0.99428	0.9952	0.99748
2476.28	0.37928	0.99447	0.99535	0.99757
2474.35	0.37927	0.99467	0.99547	0.9976
2472.42	0.37925	0.99487	0.99559	0.99756
2470.49	0.37922	0.99508	0.99569	0.99748
2468.56	0.3792	0.99528	0.99577	0.99737
2466.63	0.37917	0.99548	0.99583	0.99726
2464.71	0.37913	0.99566	0.99589	0.99718
2462.78	0.37909	0.99583	0.99593	0.99713
2460.85	0.37904	0.99599	0.99596	0.9971
2458.92	0.37898	0.99613	0.99598	0.99708
2456.99	0.37892	0.99626	0.99599	0.99707
2455.06	0.37886	0.99637	0.996	0.99707
2453.13	0.37879	0.99646	0.99601	0.99706
2451.21	0.37871	0.99653	0.99602	0.99706
2449.28	0.37863	0.9966	0.99602	0.99703
2447.35	0.37855	0.99664	0.99602	0.99697
2445.42	0.37847	0.99667	0.99602	0.99685
2443.49	0.37839	0.99669	0.99601	0.99668
2441.56	0.37831	0.99671	0.996	0.99646
2439.63	0.37823	0.99672	0.99599	0.99623
2437.71	0.37815	0.99673	0.99598	0.99603
2435.78	0.37808	0.99675	0.99597	0.9959
2433.85	0.378	0.99676	0.99596	0.99582
2431.92	0.37794	0.99678	0.99595	0.99577
2429.99	0.37787	0.99679	0.99594	0.99571
2428.06	0.37781	0.99681	0.99592	0.99561
2426.13	0.37775	0.99681	0.99591	0.99545
2424.21	0.37769	0.99682	0.99589	0.99526
2422.28	0.37763	0.99683	0.99588	0.99509
2420.35	0.37758	0.99683	0.99588	0.99496
2418.42	0.37752	0.99684	0.99589	0.99489
2416.49	0.37747	0.99684	0.9959	0.99487
2414.56	0.37741	0.99684	0.99593	0.99488
2412.63	0.37734	0.99685	0.99598	0.99487
2410.71	0.37727	0.99685	0.99605	0.99483
2408.78	0.3772	0.99684	0.99613	0.99476
2402.99	0.37711	0.99683	0.99644	0.99469
2401.06	0.37701	0.99682	0.99651	0.99466
2399.13	0.37691	0.99682	0.99652	0.99472
2397.21	0.37679	0.99682	0.99645	0.99489
2395.28	0.37667	0.99683	0.99625	0.99517
2393.35	0.37654	0.99686	0.99588	0.99553
2391.42	0.37641	0.9969	0.9953	0.99592
2389.49	0.37628	0.99697	0.99449	0.99628
2387.56	0.37616	0.99706	0.99346	0.99657
2385.63	0.37592	0.99738	0.99222	0.99677
2383.71	0.37591	0.99744	0.99077	0.99689
2381.78	0.37596	0.99745	0.98914	0.99696
2379.85	0.37606	0.99736	0.98737	0.997
2377.92	0.37623	0.99713	0.9855	0.99705
2375.99	0.37647	0.99672	0.98357	0.99713
2374.06	0.37678	0.9961	0.98163	0.99722
2372.13	0.37718	0.99526	0.97973	0.99731
2370.21	0.37764	0.9942	0.97793	0.99739
2368.28	0.37818	0.99293	0.97628	0.99743
2366.35	0.37879	0.99146	0.97484	0.99745
2364.42	0.37944	0.98983	0.97364	0.99744
2362.49	0.38014	0.98806	0.97272	0.99742
2360.56	0.38086	0.9862	0.97208	0.99741
2358.63	0.3816	0.98429	0.97171	0.9974
2356.71	0.38233	0.98238	0.97161	0.9974
2354.78	0.38304	0.98053	0.97172	0.99738
2352.85	0.38372	0.97879	0.97201	0.99737
2350.92	0.38435	0.9772	0.97239	0.99735
2348.99	0.38492	0.97583	0.97282	0.99735
2347.06	0.38541	0.97472	0.97326	0.99738
2345.13	0.38584	0.97387	0.97371	0.99744
2343.21	0.38618	0.9733	0.97416	0.99753
2341.28	0.38643	0.97298	0.97463	0.99761
2339.35	0.38661	0.97291	0.9751	0.99765
2337.42	0.38671	0.97303	0.97559	0.99763
2335.49	0.38673	0.97331	0.9761	0.99757
2333.56	0.38669	0.97367	0.97664	0.99748
2331.63	0.38659	0.97406	0.97721	0.9974
2329.71	0.38643	0.97447	0.97782	0.99736
2327.78	0.38623	0.97486	0.97847	0.99736
2325.85	0.38599	0.97527	0.9792	0.9974
2323.92	0.38572	0.97569	0.98	0.99746
2321.99	0.38541	0.97614	0.98088	0.99752
2320.06	0.38508	0.97661	0.98185	0.99755
2318.13	0.38472	0.97711	0.98288	0.99756
2316.21	0.38433	0.97764	0.98395	0.99755
2314.28	0.38392	0.9782	0.98504	0.99751
2312.35	0.38349	0.97882	0.98613	0.99747
2310.42	0.38304	0.9795	0.98719	0.99743
2308.49	0.38257	0.98025	0.98819	0.99741
2306.56	0.38208	0.98108	0.98912	0.99742
2304.63	0.38157	0.982	0.98995	0.99745
2302.71	0.38105	0.983	0.99068	0.99748
2300.78	0.38051	0.98407	0.99134	0.99754
2298.85	0.37997	0.98517	0.99192	0.99769
2296.92	0.37943	0.98629	0.99243	0.99801
2294.99	0.37889	0.98739	0.99288	0.99855
2293.06	0.37836	0.98846	0.99326	0.99912
2291.13	0.37785	0.98946	0.99358	0.99913
2289.21	0.37736	0.99038	0.99384	0.99746
2287.28	0.37689	0.9912	0.99405	0.99245
2285.35	0.37645	0.99192	0.99421	0.98228
2279.56	0.37604	0.99255	0.9945	0.96537
2277.63	0.37567	0.99311	0.99456	0.94095
2275.71	0.37533	0.9936	0.99459	0.90942
2273.78	0.37502	0.99404	0.99462	0.87236
2271.85	0.37475	0.9944	0.99463	0.83219
2269.92	0.37451	0.9947	0.99464	0.79165
2267.99	0.37431	0.99494	0.99466	0.75321
2266.06	0.37413	0.99513	0.99469	0.7186
2264.13	0.37399	0.99527	0.99473	0.68876
2262.21	0.37368	0.9955	0.99479	0.66426
2260.28	0.37361	0.99554	0.99486	0.64606
2258.35	0.37356	0.99556	0.99495	0.63574
2256.42	0.37352	0.99558	0.99504	0.63519
2254.49	0.37348	0.99558	0.99514	0.64568
2252.56	0.37346	0.99558	0.99524	0.66666
2250.63	0.37344	0.99559	0.99534	0.6947
2248.71	0.37342	0.99561	0.99542	0.72368
2246.78	0.3734	0.99564	0.9955	0.74672
2244.85	0.37339	0.99568	0.99557	0.75882
2242.92	0.37337	0.99574	0.99563	0.75867
2240.99	0.37335	0.99582	0.99567	0.74882
2239.06	0.37334	0.99591	0.9957	0.73455
2237.13	0.37332	0.99602	0.9957	0.72167
2235.21	0.37329	0.99614	0.99569	0.71409
2233.28	0.37327	0.99626	0.99567	0.71275
2231.35	0.37324	0.99637	0.99563	0.71637
2229.42	0.37322	0.99648	0.99559	0.72292
2227.49	0.37319	0.99658	0.99556	0.73079
2225.56	0.37316	0.99666	0.99553	0.7392
2223.63	0.37313	0.99673	0.99551	0.74836
2221.71	0.3731	0.99677	0.99549	0.75898
2219.78	0.37307	0.99681	0.99548	0.7716
2217.85	0.37304	0.99682	0.99549	0.78629
2215.92	0.37301	0.99682	0.99551	0.80267
2213.99	0.37299	0.9968	0.99555	0.8202
2212.06	0.37296	0.99677	0.99559	0.83821
2210.13	0.37294	0.99673	0.99564	0.85605
2208.21	0.37292	0.99668	0.99569	0.87326
2206.28	0.37291	0.99664	0.99575	0.88955
2204.35	0.37289	0.9966	0.99582	0.90475
2202.42	0.37288	0.99656	0.9959	0.91869
2200.49	0.37288	0.99654	0.99598	0.93117
2198.56	0.37287	0.99652	0.99607	0.94201
2196.63	0.37287	0.99651	0.99615	0.95114
2194.71	0.37286	0.9965	0.99623	0.95869
2192.78	0.37286	0.99651	0.9963	0.96495
2190.85	0.37286	0.99651	0.99636	0.9703
2188.92	0.37286	0.99653	0.99641	0.97509
2186.99	0.37285	0.99655	0.99646	0.9795
2185.06	0.37285	0.99657	0.9965	0.98351
2183.13	0.37284	0.99659	0.99655	0.98693
2181.21	0.37283	0.99661	0.99659	0.9895
2179.28	0.37282	0.99663	0.99661	0.99105
2177.35	0.3728	0.99665	0.99663	0.99157
2175.42	0.37278	0.99668	0.99665	0.99123
2173.49	0.37276	0.99671	0.99667	0.99038
2171.56	0.37274	0.99675	0.9967	0.98942
2169.63	0.37272	0.99679	0.99674	0.98868
2167.71	0.3727	0.99685	0.99677	0.98836
2165.78	0.37267	0.99692	0.9968	0.98849
2163.85	0.37265	0.99701	0.99683	0.98896
2161.92	0.37262	0.9971	0.99685	0.98962
2156.14	0.3726	0.99721	0.9969	0.99035
2154.21	0.37258	0.99732	0.9969	0.99106
2152.28	0.37255	0.99744	0.99689	0.99174
2150.35	0.37253	0.99755	0.99687	0.99241
2148.42	0.37251	0.99766	0.99683	0.99312
2146.49	0.37248	0.99777	0.99678	0.99387
2144.56	0.37246	0.99787	0.99672	0.99464
2142.64	0.37243	0.99796	0.99665	0.99538
2140.71	0.37239	0.99805	0.99657	0.99603
2138.78	0.37226	0.99817	0.99649	0.99652
2136.85	0.3722	0.99816	0.9964	0.99683
2134.92	0.37214	0.99813	0.9963	0.99698
2132.99	0.37207	0.99809	0.99621	0.99702
2131.06	0.372	0.99802	0.99612	0.997
2129.14	0.37192	0.99794	0.99604	0.99701
2127.21	0.37184	0.99784	0.99598	0.99707
2125.28	0.37175	0.99774	0.99593	0.9972
2123.35	0.37166	0.99762	0.99588	0.99738
2121.42	0.37157	0.99751	0.99584	0.99757
2119.49	0.37147	0.99739	0.99579	0.99772
2117.56	0.37138	0.99726	0.99576	0.99782
2115.64	0.37128	0.99715	0.99572	0.99784
2113.71	0.37119	0.99705	0.99569	0.9978
2111.78	0.37109	0.99695	0.99565	0.99771
2109.85	0.371	0.99687	0.99562	0.99763
2107.92	0.3709	0.9968	0.99559	0.99756
2105.99	0.37081	0.99673	0.99557	0.99756
2104.06	0.37071	0.99669	0.99556	0.99764
2102.14	0.37061	0.99665	0.99553	0.99778
2100.21	0.3705	0.99661	0.9955	0.99799
2098.28	0.37039	0.99658	0.99546	0.99824
2096.35	0.37027	0.99655	0.99541	0.9985
2094.42	0.37014	0.99652	0.99536	0.99875
2092.49	0.37	0.99649	0.9953	0.99896
2090.56	0.36986	0.99646	0.99523	0.99914
2088.64	0.3697	0.99644	0.99516	0.99925
2086.71	0.36953	0.99641	0.99509	0.99929
2084.78	0.36936	0.99637	0.99503	0.99924
2082.85	0.36917	0.99632	0.99498	0.99913
2080.92	0.36898	0.99625	0.99492	0.99901
2078.99	0.36878	0.99618	0.99485	0.99894
2077.06	0.36857	0.9961	0.99477	0.999
2075.14	0.36836	0.99601	0.99469	0.99918
2073.21	0.36814	0.99592	0.9946	0.99946
2071.28	0.36793	0.99584	0.99453	0.99975
2069.35	0.36772	0.99577	0.99446	0.99999
2067.42	0.36751	0.9957	0.9944	1.00017
2065.49	0.3673	0.99565	0.99436	1.00031
2063.56	0.36709	0.9956	0.99435	1.00049
2061.64	0.36689	0.99554	0.99438	1.00073
2059.71	0.36669	0.99548	0.99445	1.00102
2057.78	0.3665	0.99543	0.99456	1.00129
2055.85	0.36631	0.99537	0.99471	1.00148
2053.92	0.36613	0.99533	0.9949	1.00153
2051.99	0.36596	0.99528	0.99512	1.00142
2050.06	0.36578	0.99524	0.99539	1.00114
2048.14	0.36562	0.99521	0.9957	1.00073
2046.21	0.36545	0.99521	0.99606	1.00023
2044.28	0.3653	0.99524	0.99645	0.99969
2042.35	0.36514	0.99532	0.99687	0.99917
2040.42	0.36499	0.99543	0.99731	0.99874
2038.49	0.36485	0.99558	0.99775	0.99843
2032.71	0.36471	0.99575	0.99894	0.99826
2030.78	0.36458	0.99595	0.99927	0.99817
2028.85	0.36445	0.99618	0.99955	0.99812
2026.92	0.36433	0.99645	0.99977	0.99809
2024.99	0.36421	0.99673	0.99992	0.99806
2023.06	0.3641	0.99703	1	0.99804
2021.14	0.36398	0.99736	1.00005	0.99805
2019.21	0.36387	0.99769	1.00003	0.99808
2017.28	0.36376	0.99801	0.99995	0.99812
2015.35	0.36339	0.99897	0.99983	0.99812
2013.42	0.36324	0.99926	0.99967	0.9981
2011.49	0.36309	0.99952	0.99948	0.99805
2009.56	0.36293	0.99973	0.99928	0.99801
2007.64	0.36275	0.99989	0.99907	0.998
2005.71	0.36255	0.99998	0.99888	0.99804
2003.78	0.36234	1	0.99871	0.99814
2001.85	0.36212	1.00003	0.99857	0.99825
1999.92	0.36188	1.00003	0.99844	0.99834
1997.99	0.36164	1	0.99833	0.99836
1996.06	0.36138	0.99994	0.99825	0.99833
1994.14	0.36112	0.99984	0.99818	0.99827
1992.21	0.36085	0.99972	0.99813	0.99823
1990.28	0.36058	0.99957	0.9981	0.99822
1988.35	0.36031	0.99941	0.99809	0.99824
1986.42	0.36004	0.99923	0.9981	0.9982
1984.49	0.35977	0.99902	0.99811	0.99806
1982.56	0.35951	0.99879	0.99809	0.99779
1980.64	0.35925	0.99856	0.99802	0.99745
1978.71	0.35899	0.99833	0.99788	0.99714
1976.78	0.35874	0.99811	0.99766	0.99696
1974.85	0.35849	0.99791	0.99736	0.99694
1972.92	0.35824	0.99776	0.99697	0.99707
1970.99	0.35799	0.99767	0.9965	0.99728
1969.06	0.35773	0.99762	0.99597	0.9975
1967.14	0.35747	0.9976	0.9954	0.99766
1965.21	0.3572	0.99758	0.99481	0.99773
1963.28	0.35693	0.99752	0.99423	0.99765
1961.35	0.35665	0.99742	0.99366	0.99739
1959.42	0.35636	0.99724	0.99311	0.99695
1957.49	0.35605	0.99699	0.99257	0.99637
1955.56	0.35574	0.99667	0.99205	0.99581
1953.64	0.35542	0.99627	0.99157	0.99543
1951.71	0.35509	0.9958	0.99114	0.99534
1949.78	0.35475	0.99529	0.99076	0.99562
1947.85	0.35441	0.99477	0.99044	0.9962
1945.92	0.35406	0.99426	0.9902	0.99694
1943.99	0.35372	0.99375	0.99004	0.99764
1942.06	0.35338	0.99324	0.98998	0.99813
1940.14	0.35304	0.99271	0.99	0.99832
1938.21	0.35272	0.99216	0.99007	0.99821
1936.28	0.3524	0.99162	0.99017	0.9979
1934.35	0.3521	0.99112	0.99028	0.99759
1932.42	0.35182	0.99067	0.99042	0.99753
1930.49	0.35155	0.99028	0.99056	0.99791
1928.56	0.3513	0.98996	0.9907	0.99876
1926.64	0.35107	0.98973	0.99083	0.99997
1924.71	0.35087	0.9896	0.99097	1.00133
1922.78	0.35069	0.98957	0.99113	1.00257
1920.85	0.35053	0.9896	0.99132	1.00349
1918.92	0.35039	0.98963	0.99153	1.00392
1916.99	0.35027	0.98967	0.99176	1.00386
1915.06	0.35016	0.98973	0.99198	1.0033
1909.28	0.35007	0.98978	0.99275	1.00231
1907.35	0.35	0.98983	0.99306	1.00103
1905.42	0.34993	0.98986	0.99336	0.99975
1903.49	0.34987	0.98989	0.99363	0.99881
1901.56	0.34982	0.98996	0.99387	0.99845
1899.64	0.34976	0.99009	0.99407	0.99875
1897.71	0.3497	0.99028	0.99422	0.99957
1895.78	0.34964	0.99048	0.99433	1.00064
1893.85	0.34957	0.99068	0.99439	1.00165
1891.92	0.34932	0.99151	0.99438	1.00235
1889.99	0.34921	0.99191	0.99434	1.00261
1888.06	0.3491	0.99232	0.99431	1.00235
1886.14	0.34897	0.9927	0.9943	1.00147
1884.21	0.34885	0.99302	0.99427	0.99988
1882.28	0.34871	0.99327	0.99421	0.99765
1880.35	0.34858	0.99345	0.99413	0.99516
1878.42	0.34844	0.99355	0.99401	0.99299
1876.49	0.34831	0.99355	0.99385	0.99174
1874.56	0.34818	0.99345	0.99369	0.99178
1872.64	0.34805	0.99329	0.99353	0.99314
1870.71	0.34793	0.99316	0.9934	0.99542
1868.78	0.34782	0.99305	0.99336	0.998
1866.85	0.34772	0.99293	0.99343	1.00024
1864.92	0.34763	0.99276	0.99357	1.00169
1862.99	0.34755	0.99254	0.99373	1.00214
1861.06	0.34748	0.99227	0.99383	1.00154
1859.14	0.34741	0.99194	0.99387	0.99995
1857.21	0.34736	0.99159	0.99382	0.99765
1855.28	0.34731	0.99125	0.9937	0.99512
1853.35	0.34728	0.99097	0.99351	0.99295
1851.42	0.34724	0.99086	0.99327	0.9916
1849.49	0.34721	0.99096	0.99298	0.99129
1847.56	0.34718	0.9912	0.99266	0.99195
1845.64	0.34715	0.99146	0.99238	0.99321
1843.71	0.34713	0.99164	0.99217	0.99454
1841.78	0.3471	0.99169	0.99203	0.99539
1839.85	0.34707	0.99157	0.99192	0.99536
1837.92	0.34704	0.99132	0.99181	0.99425
1835.99	0.347	0.99093	0.99172	0.99198
1834.06	0.34696	0.99044	0.99165	0.98877
1832.14	0.34692	0.98985	0.99159	0.98521
1830.21	0.34686	0.98921	0.99155	0.9822
1828.28	0.3468	0.98862	0.99157	0.98059
1826.35	0.34673	0.98817	0.99166	0.98089
1824.42	0.34665	0.98786	0.9918	0.98305
1822.49	0.34657	0.98761	0.99194	0.98645
1820.56	0.34648	0.98736	0.99203	0.99012
1818.64	0.34638	0.98716	0.992	0.99297
1816.71	0.34628	0.98702	0.99185	0.99416
1814.78	0.34618	0.98692	0.99161	0.99335
1812.85	0.34608	0.98688	0.9913	0.99074
1810.92	0.34598	0.98697	0.99092	0.98701
1808.99	0.34589	0.98719	0.99047	0.98314
1807.06	0.3458	0.98753	0.98994	0.98012
1805.14	0.34572	0.98791	0.98933	0.97869
1803.21	0.34565	0.9882	0.98866	0.97903
1801.28	0.34559	0.98828	0.98799	0.98067
1799.35	0.34555	0.98814	0.98733	0.98283
1797.42	0.34552	0.98786	0.98669	0.9849
1795.49	0.34551	0.98744	0.98606	0.98664
1793.56	0.3455	0.9869	0.98548	0.98808
1791.64	0.34551	0.98623	0.98501	0.98947
1785.85	0.34553	0.98541	0.9842	0.99096
1783.92	0.34556	0.98444	0.98401	0.99227
1781.99	0.3456	0.98335	0.98384	0.99283
1780.06	0.34564	0.98223	0.98365	0.99218
1778.14	0.34568	0.98113	0.98347	0.99027
1776.21	0.34573	0.98006	0.98328	0.98753
1774.28	0.34577	0.979	0.9831	0.98475
1772.35	0.34581	0.97801	0.98295	0.98287
1770.42	0.34586	0.97722	0.98285	0.98253
1768.49	0.34599	0.97592	0.98274	0.98393
1766.57	0.34605	0.97562	0.98255	0.98684
1764.64	0.34612	0.97534	0.98221	0.99058
1762.71	0.3462	0.97502	0.98172	0.99405
1760.78	0.34631	0.97469	0.98117	0.99597
1758.85	0.34643	0.97435	0.9806	0.99533
1756.92	0.34658	0.97401	0.98003	0.9916
1754.99	0.34676	0.97371	0.97943	0.98516
1753.07	0.34698	0.9735	0.9788	0.97763
1751.14	0.34723	0.97328	0.97816	0.9713
1749.21	0.34751	0.97288	0.9776	0.96815
1747.28	0.34783	0.9722	0.97716	0.96908
1745.35	0.34819	0.97125	0.97685	0.97376
1743.42	0.34858	0.97018	0.97665	0.9808
1741.49	0.349	0.96908	0.97653	0.98813
1739.57	0.34945	0.96798	0.97653	0.99379
1737.64	0.34993	0.96685	0.97659	0.99656
1735.71	0.35043	0.96566	0.97668	0.99605
1733.78	0.35095	0.96447	0.97681	0.99231
1731.85	0.35148	0.96344	0.97697	0.98596
1729.92	0.35204	0.96267	0.97713	0.9785
1727.99	0.35261	0.96215	0.97729	0.97207
1726.07	0.3532	0.96182	0.97739	0.9685
1724.14	0.3538	0.96168	0.97735	0.96859
1722.21	0.35444	0.96174	0.9771	0.97182
1720.28	0.3551	0.96194	0.97663	0.97636
1718.35	0.3558	0.9622	0.976	0.97958
1716.42	0.35654	0.96251	0.97534	0.97937
1714.49	0.35733	0.96289	0.97473	0.97544
1712.57	0.35818	0.96328	0.97413	0.96948
1710.64	0.3591	0.96364	0.97344	0.96408
1708.71	0.36011	0.96387	0.97264	0.96164
1706.78	0.3612	0.96384	0.97178	0.96343
1704.85	0.36238	0.96342	0.97096	0.96891
1702.92	0.36367	0.96257	0.97023	0.97601
1700.99	0.36507	0.9614	0.96958	0.98226
1699.07	0.36659	0.96017	0.96907	0.98596
1697.14	0.36822	0.95903	0.96883	0.98659
1695.21	0.36997	0.9579	0.96886	0.98473
1693.28	0.37184	0.9566	0.96907	0.98173
1691.35	0.37383	0.9551	0.96942	0.97886
1689.42	0.37594	0.95349	0.96989	0.97661
1687.49	0.37816	0.95195	0.97045	0.97458
1685.57	0.38049	0.95056	0.97108	0.97203
1683.64	0.38293	0.94932	0.97176	0.96838
1681.71	0.38548	0.94834	0.97248	0.96342
1679.78	0.38813	0.94784	0.97321	0.95768
1677.85	0.39087	0.94783	0.97386	0.95244
1675.92	0.39372	0.94817	0.97439	0.94921
1673.99	0.39666	0.94876	0.97481	0.94895
1672.07	0.3997	0.94957	0.97514	0.95175
1670.14	0.40284	0.95057	0.97539	0.95693
1668.21	0.40607	0.9517	0.97556	0.96306
1662.42	0.40942	0.95291	0.97486	0.96817
1660.49	0.41287	0.95422	0.97433	0.97038
1658.57	0.41642	0.95554	0.97373	0.96863
1656.64	0.42009	0.95673	0.97306	0.96294
1654.71	0.42386	0.95773	0.9724	0.95443
1652.78	0.42773	0.95853	0.97192	0.94529
1650.85	0.4317	0.95917	0.97169	0.93822
1648.92	0.43575	0.95968	0.97161	0.93522
1646.99	0.43988	0.96005	0.97167	0.93686
1645.07	0.45245	0.95902	0.97191	0.94228
1643.14	0.45661	0.95813	0.97228	0.94962
1641.21	0.4607	0.95711	0.97271	0.95659
1639.28	0.46466	0.95597	0.97319	0.96123
1637.35	0.46845	0.95485	0.97377	0.96261
1635.42	0.47203	0.95405	0.97448	0.96059
1633.49	0.47533	0.95368	0.97528	0.95529
1631.57	0.47832	0.95361	0.97607	0.94734
1629.64	0.48094	0.95379	0.97679	0.93826
1627.71	0.48315	0.95429	0.97746	0.93016
1625.78	0.4849	0.95503	0.97809	0.92478
1623.85	0.48617	0.95587	0.97869	0.92286
1621.92	0.48692	0.95683	0.97927	0.92389
1619.99	0.48713	0.95796	0.97984	0.92613
1618.07	0.48679	0.95934	0.98038	0.92715
1616.14	0.4859	0.96089	0.98094	0.92552
1614.21	0.48447	0.96244	0.98155	0.92229
1612.28	0.48251	0.96389	0.98218	0.92041
1610.35	0.48004	0.96526	0.98281	0.92275
1608.42	0.47711	0.96656	0.98346	0.93038
1606.49	0.47375	0.96782	0.98414	0.94166
1604.57	0.47001	0.96907	0.9848	0.95259
1602.64	0.46594	0.97029	0.98546	0.95833
1600.71	0.4616	0.97148	0.98615	0.95565
1598.78	0.45705	0.97272	0.98681	0.94523
1596.85	0.45235	0.97404	0.98735	0.93143
1594.92	0.44755	0.97539	0.98772	0.91998
1592.99	0.44272	0.97672	0.98792	0.9151
1591.07	0.4379	0.97808	0.98793	0.91766
1589.14	0.43314	0.97945	0.9877	0.92477
1587.21	0.4285	0.98074	0.9872	0.93116
1585.28	0.42401	0.98201	0.98646	0.93185
1583.35	0.41969	0.98328	0.98557	0.92467
1581.42	0.41559	0.98445	0.98454	0.91148
1579.49	0.41171	0.98533	0.98337	0.89737
1577.57	0.40808	0.98589	0.98211	0.88811
1575.64	0.4047	0.98609	0.98082	0.88735
1573.71	0.40157	0.9859	0.97948	0.89488
1571.78	0.3987	0.98524	0.97806	0.90693
1569.85	0.39607	0.98406	0.97657	0.918
1567.92	0.39368	0.98244	0.97506	0.92315
1565.99	0.39152	0.98051	0.97355	0.92077
1564.07	0.38956	0.97831	0.97207	0.91355
1562.14	0.38779	0.97586	0.97065	0.90633
1560.21	0.3862	0.97325	0.96938	0.90306
1558.28	0.38476	0.97058	0.96836	0.90504
1556.35	0.38346	0.96785	0.96762	0.91088
1554.42	0.38228	0.96498	0.96704	0.9174
1552.49	0.38121	0.962	0.96654	0.92136
1550.57	0.38022	0.959	0.96614	0.92208
1548.64	0.37931	0.95601	0.96579	0.92195
1546.71	0.37846	0.95308	0.96543	0.92384
1544.78	0.37766	0.95029	0.96501	0.92907
1538.99	0.3769	0.94776	0.96434	0.93711
1537.07	0.37617	0.94571	0.96438	0.94552
1535.14	0.37545	0.94419	0.96438	0.95037
1533.21	0.37476	0.94297	0.96436	0.94783
1531.28	0.37408	0.94192	0.96433	0.93692
1529.35	0.37341	0.94107	0.96426	0.92041
1527.42	0.37275	0.94033	0.9641	0.90285
1525.49	0.37211	0.93957	0.96388	0.88916
1523.57	0.37147	0.93873	0.96365	0.88358
1521.64	0.36961	0.93737	0.9635	0.88766
1519.71	0.36902	0.93743	0.96348	0.89902
1517.78	0.36844	0.93743	0.96366	0.91253
1515.85	0.36787	0.93738	0.96407	0.92337
1513.92	0.36732	0.93733	0.96471	0.92934
1511.99	0.36679	0.93721	0.96549	0.93086
1510.07	0.36626	0.93692	0.96636	0.93023
1508.14	0.36575	0.93649	0.96731	0.93048
1506.21	0.36525	0.93605	0.96843	0.93334
1504.28	0.36475	0.93574	0.96969	0.93817
1502.35	0.36425	0.93567	0.97097	0.94258
1500.42	0.36374	0.93594	0.97225	0.94446
1498.49	0.36323	0.93665	0.97357	0.94332
1496.57	0.36271	0.93777	0.97497	0.94022
1494.64	0.36218	0.93916	0.97639	0.93699
1492.71	0.36164	0.94072	0.97772	0.93569
1490.78	0.36109	0.94244	0.97886	0.93742
1488.85	0.36054	0.94449	0.97984	0.94188
1486.92	0.35998	0.94679	0.9807	0.94781
1484.99	0.35942	0.94914	0.98134	0.95397
1483.07	0.35886	0.95152	0.98168	0.95943
1481.14	0.3583	0.95397	0.98173	0.96359
1479.21	0.35776	0.95657	0.98155	0.96637
1477.28	0.35724	0.9592	0.98115	0.9682
1475.35	0.35673	0.96164	0.9806	0.96943
1473.42	0.35625	0.96371	0.97996	0.9701
1471.49	0.35579	0.96545	0.97925	0.97027
1469.57	0.35535	0.96693	0.97844	0.97034
1467.64	0.35493	0.96799	0.97746	0.97083
1465.71	0.35454	0.96848	0.97634	0.97205
1463.78	0.35415	0.96847	0.9752	0.97393
1461.85	0.35377	0.96805	0.97414	0.97593
1459.92	0.35339	0.96731	0.97322	0.97693
1457.99	0.35301	0.96637	0.97244	0.97551
1456.07	0.35261	0.96539	0.97189	0.97058
1454.14	0.3522	0.96443	0.9716	0.9622
1452.21	0.35176	0.96343	0.9715	0.95193
1450.28	0.35131	0.96227	0.9715	0.94224
1448.35	0.35083	0.96099	0.97155	0.93533
1446.42	0.35032	0.9598	0.9716	0.93233
1444.49	0.3498	0.95887	0.9716	0.93255
1442.57	0.34925	0.95825	0.9715	0.93339
1440.64	0.34869	0.95791	0.97121	0.93118
1438.71	0.34812	0.95797	0.97062	0.92301
1436.78	0.34754	0.95846	0.9697	0.90888
1434.85	0.34694	0.9592	0.96843	0.8924
1432.92	0.34633	0.96005	0.96676	0.87917
1430.99	0.34571	0.9609	0.96467	0.87437
1429.07	0.34507	0.96169	0.9622	0.87994
1427.14	0.3444	0.96236	0.95936	0.89337
1425.21	0.34369	0.96283	0.95618	0.90827
1423.28	0.34295	0.96297	0.9527	0.91692
1421.35	0.34216	0.96268	0.94907	0.91418
1415.57	0.34131	0.96196	0.93961	0.90032
1413.64	0.34041	0.96082	0.93753	0.8808
1411.71	0.33945	0.95923	0.93616	0.86349
1409.78	0.33843	0.95718	0.93555	0.85496
1407.85	0.33737	0.95473	0.93566	0.85807
1405.92	0.33628	0.95187	0.93647	0.87118
1403.99	0.33517	0.94861	0.938	0.88876
1402.07	0.33407	0.94495	0.9402	0.90381
1400.14	0.333	0.94108	0.94301	0.91097
1398.21	0.33026	0.93103	0.94638	0.90852
1396.28	0.32959	0.92884	0.9502	0.89839
1394.35	0.32908	0.92736	0.95438	0.8851
1392.42	0.32876	0.92661	0.95873	0.87383
1390.49	0.32863	0.9265	0.96308	0.86843
1388.57	0.32869	0.92702	0.96726	0.86963
1386.64	0.32895	0.92819	0.97116	0.87494
1384.71	0.32939	0.93001	0.9747	0.88018
1382.78	0.33	0.93243	0.97784	0.88181
1380.85	0.33076	0.93539	0.98054	0.87915
1378.92	0.33164	0.93888	0.9828	0.87505
1376.99	0.33261	0.94279	0.98466	0.87372
1375.07	0.33363	0.94699	0.98618	0.87825
1373.14	0.33469	0.95125	0.98744	0.88898
1371.21	0.33573	0.9554	0.98848	0.90331
1369.28	0.33674	0.95932	0.98929	0.91691
1367.35	0.33769	0.96295	0.98988	0.92552
1365.42	0.33856	0.96625	0.99028	0.92748
1363.49	0.33932	0.96918	0.99057	0.92456
1361.57	0.33998	0.97172	0.99081	0.92062
1359.64	0.34053	0.97394	0.99105	0.9195
1357.71	0.34096	0.9759	0.9913	0.92315
1355.78	0.34128	0.97769	0.99156	0.931
1353.85	0.34149	0.97932	0.99185	0.94027
1351.92	0.34162	0.98072	0.99217	0.94696
1350	0.34166	0.98183	0.9925	0.94769
1348.07	0.34164	0.98271	0.99281	0.9418
1346.14	0.34157	0.98344	0.99308	0.93222
1344.21	0.34146	0.98412	0.99327	0.92375
1342.28	0.34132	0.9848	0.99341	0.92022
1340.35	0.34117	0.98548	0.99353	0.92271
1338.42	0.34102	0.98614	0.99366	0.92941
1336.5	0.34086	0.98678	0.99379	0.93626
1334.57	0.34071	0.98744	0.9939	0.93862
1332.64	0.34057	0.98808	0.99396	0.93386
1330.71	0.34044	0.98866	0.99396	0.92355
1328.78	0.34032	0.98912	0.99392	0.91219
1326.85	0.34021	0.98945	0.99381	0.90429
1324.92	0.34009	0.98968	0.99362	0.90264
1323	0.33997	0.9899	0.99334	0.90783
1321.07	0.33983	0.99015	0.99299	0.91818
1319.14	0.33967	0.99044	0.99258	0.93023
1317.21	0.33947	0.99072	0.9921	0.94046
1315.28	0.33923	0.99096	0.99154	0.94699
1313.35	0.33896	0.99114	0.99087	0.94941
1311.42	0.33865	0.99128	0.9901	0.94814
1309.5	0.33832	0.99135	0.98934	0.94442
1307.57	0.33798	0.99133	0.98877	0.94012
1305.64	0.33765	0.9912	0.98865	0.93706
1303.71	0.33737	0.99099	0.98922	0.93621
1301.78	0.33715	0.99073	0.99064	0.9374
1299.85	0.33702	0.99045	0.99287	0.93925
1297.92	0.337	0.99012	0.99563	0.9396
1292.14	0.3371	0.98968	0.99978	0.93645
1290.21	0.33733	0.98915	0.99656	0.92914
1288.28	0.33767	0.9886	0.98941	0.91891
1286.35	0.33811	0.98823	0.97762	0.9084
1284.42	0.33858	0.98827	0.96071	0.90049
1282.5	0.33902	0.98897	0.93846	0.89709
1280.57	0.33934	0.99049	0.91089	0.89851
1278.64	0.3394	0.99279	0.87832	0.90343
1276.71	0.33907	0.99558	0.84131	0.90944
1274.78	0.33413	0.99981	0.80065	0.91407
1272.85	0.33062	0.9966	0.75741	0.91581
1270.92	0.32597	0.98943	0.71286	0.9144
1269	0.3201	0.97759	0.6685	0.91062
1267.07	0.31297	0.96061	0.62608	0.90603
1265.14	0.30461	0.93826	0.58754	0.90272
1263.21	0.29512	0.91059	0.55491	0.9025
1261.28	0.28464	0.87791	0.53013	0.90613
1259.35	0.2734	0.84078	0.51479	0.91328
1257.42	0.26167	0.80001	0.50997	0.92295
1255.5	0.24975	0.75668	0.51602	0.9337
1253.57	0.238	0.71205	0.53248	0.94391
1251.64	0.22679	0.66764	0.55816	0.95219
1249.71	0.2165	0.62518	0.59134	0.95778
1247.78	0.2075	0.5866	0.63006	0.96052
1245.85	0.2001	0.55393	0.67236	0.96068
1243.92	0.19459	0.5291	0.7164	0.95909
1242	0.19118	0.51371	0.76051	0.957
1240.07	0.18999	0.50883	0.80323	0.95559
1238.14	0.19108	0.51481	0.8433	0.95537
1236.21	0.19437	0.53121	0.8797	0.95606
1234.28	0.19975	0.55684	0.91162	0.95693
1232.35	0.20698	0.58998	0.93852	0.95739
1230.42	0.21579	0.62866	0.96012	0.95748
1228.5	0.22583	0.67094	0.97641	0.95784
1226.57	0.23675	0.71499	0.98763	0.95925
1224.64	0.24817	0.75912	0.99432	0.96221
1222.71	0.25973	0.80189	0.99722	0.96659
1220.78	0.27108	0.84204	0.99728	0.9716
1218.85	0.2819	0.87852	0.99549	0.97605
1216.92	0.29194	0.91055	0.99283	0.97896
1215	0.30098	0.93758	0.99008	0.97978
1213.07	0.30888	0.95933	0.9878	0.9783
1211.14	0.31556	0.97577	0.98624	0.97468
1209.21	0.32098	0.98716	0.9854	0.96978
1207.28	0.32519	0.99403	0.98506	0.96507
1205.35	0.32825	0.99712	0.98497	0.96205
1203.42	0.3303	0.99735	0.98487	0.96174
1201.5	0.33147	0.99572	0.98462	0.96434
1199.57	0.33193	0.9932	0.98416	0.96909
1197.64	0.33183	0.99058	0.98349	0.97445
1195.71	0.33132	0.9884	0.98259	0.9787
1193.78	0.33055	0.98693	0.98148	0.98075
1191.85	0.32962	0.98614	0.98016	0.98042
1189.92	0.32863	0.98585	0.97865	0.97816
1188	0.32763	0.98577	0.97695	0.97486
1186.07	0.32669	0.98566	0.97505	0.97149
1184.14	0.32581	0.98538	0.97297	0.96885
1182.21	0.32502	0.98486	0.9707	0.96741
1180.28	0.32431	0.9841	0.96826	0.96726
1178.35	0.32366	0.98308	0.96566	0.96821
1176.42	0.32306	0.98183	0.96288	0.96982
1174.5	0.32249	0.98035	0.95995	0.97153
1168.71	0.32191	0.97864	0.95031	0.97282
1166.78	0.3213	0.97671	0.94681	0.97334
1164.85	0.32065	0.97457	0.94317	0.97297
1162.92	0.31994	0.97223	0.93938	0.97178
1161	0.31917	0.96968	0.93542	0.96996
1159.07	0.31831	0.96695	0.93129	0.96772
1157.14	0.31739	0.96404	0.92698	0.96523
1155.21	0.31639	0.96096	0.92245	0.96258
1153.28	0.31533	0.95773	0.91769	0.95985
1151.35	0.31183	0.94726	0.91266	0.95705
1149.42	0.31057	0.94354	0.9073	0.95413
1147.5	0.30927	0.9397	0.90157	0.95098
1145.57	0.30792	0.93574	0.89539	0.94746
1143.64	0.30653	0.93166	0.8887	0.9433
1141.71	0.30508	0.92744	0.8814	0.93794
1139.78	0.30357	0.92307	0.87339	0.9302
1137.85	0.302	0.91853	0.86458	0.91801
1135.92	0.30034	0.91379	0.85485	0.89818
1134	0.29859	0.90881	0.84409	0.86667
1132.07	0.29672	0.90354	0.83218	0.81946
1130.14	0.29471	0.89792	0.81902	0.75413
1128.21	0.29255	0.89188	0.80451	0.67172
1126.28	0.29019	0.88535	0.78857	0.57799
1124.35	0.28761	0.87822	0.77114	0.48349
1122.42	0.28479	0.8704	0.75221	0.40192
1120.5	0.28168	0.86178	0.73179	0.34708
1118.57	0.27825	0.85225	0.70993	0.32908
1116.64	0.27448	0.84168	0.68675	0.35124
1114.71	0.27033	0.82997	0.6624	0.40909
1112.78	0.26578	0.81701	0.63708	0.49175
1110.85	0.26081	0.80269	0.61104	0.58506
1108.92	0.25541	0.78693	0.58454	0.67549
1107	0.24958	0.76968	0.5579	0.75323
1105.07	0.24332	0.75091	0.53145	0.81365
1103.14	0.23664	0.73064	0.50552	0.85684
1101.21	0.22959	0.70893	0.48045	0.88591
1099.28	0.22218	0.68587	0.45657	0.90499
1097.35	0.21448	0.66163	0.43418	0.91782
1095.42	0.20654	0.63641	0.41355	0.92704
1093.5	0.19844	0.61044	0.39488	0.93415
1091.57	0.19024	0.58401	0.37834	0.93987
1089.64	0.18204	0.55742	0.36402	0.94459
1087.71	0.17392	0.53101	0.35197	0.94851
1085.78	0.16597	0.50512	0.34215	0.9518
1083.85	0.15827	0.48008	0.33448	0.95457
1081.92	0.15091	0.45621	0.32882	0.95688
1080	0.14397	0.43383	0.32498	0.95879
1078.07	0.13751	0.41319	0.32275	0.96034
1076.14	0.1316	0.39451	0.32188	0.96157
1074.21	0.12626	0.37795	0.32211	0.96254
1072.28	0.12154	0.36363	0.32318	0.96327
1070.35	0.11746	0.35157	0.32482	0.96379
1068.42	0.114	0.34174	0.32679	0.9641
1066.5	0.11116	0.33406	0.32886	0.96422
1064.57	0.10891	0.3284	0.33081	0.96414
1062.64	0.10722	0.32456	0.33247	0.96386
1060.71	0.10603	0.32234	0.33367	0.96339
1058.78	0.10529	0.32148	0.33429	0.96272
1056.85	0.10493	0.32173	0.33423	0.96185
1054.92	0.10489	0.32283	0.33339	0.96076
1053	0.10509	0.32452	0.33169	0.95946
1051.07	0.10546	0.32653	0.32907	0.95795
1045.28	0.10593	0.32865	0.31499	0.95624
1043.35	0.10642	0.33066	0.30799	0.9543
1041.42	0.10689	0.33238	0.29974	0.95212
1039.5	0.10725	0.33366	0.2902	0.94965
1037.57	0.10747	0.33435	0.27935	0.94687
1035.64	0.10747	0.33436	0.26721	0.94379
1033.71	0.10722	0.3336	0.25384	0.94047
1031.78	0.10666	0.33198	0.23934	0.93702
1029.85	0.10577	0.32944	0.22388	0.93354
1027.92	0.10079	0.31557	0.20771	0.93012
1026	0.0983	0.30863	0.1911	0.92677
1024.07	0.09538	0.30043	0.17444	0.92346
1022.14	0.09204	0.29093	0.15812	0.9201
1020.21	0.0883	0.28011	0.14261	0.91655
1018.28	0.08419	0.26799	0.12842	0.9127
1016.35	0.07975	0.25462	0.11605	0.90846
1014.42	0.07505	0.24012	0.10602	0.90382
1012.5	0.07016	0.22466	0.09881	0.8988
1010.57	0.06516	0.20847	0.09485	0.89348
1008.64	0.06016	0.19185	0.09448	0.88796
1006.71	0.05526	0.17515	0.09798	0.88232
1004.78	0.05059	0.1588	0.10549	0.87659
1002.85	0.04627	0.14327	0.11707	0.87074
1000.92	0.04244	0.12905	0.13264	0.86473
[truncated: 311 more rows]
