# Supplementary material for: The influence of UV-visible light, microwave radiation, argon laser, and heating and aging processes on silicone oil utilized as intravitreal implants: Experimental exposure with clinical correlation
Source: PLoS One. 2024 Dec 31;19(12):e0316212. doi: 10.1371/journal.pone.0316212 (PMC11687662; doi:10.1371/journal.pone.0316212)
Supplement: S2 File — (CSV) [file pone.0316212.s002.csv]

	Patient 1		Patient 2		Patient 3		Patient 4
WL(nm)	Absorbance	Transmittance	Absorbance	Transmittance	Absorbance	Transmittance	Absorbance	Transmittance
190	1.1983	6.33	1.2743	5.32	2.405	0.39	2.3027	0.5
191	1.01	9.77	1.1373	7.29	3.1774	0.07	2.8596	0.14
192	0.8965	12.69	1.0651	8.61	2.6947	0.2	2.898	0.13
193	0.8056	15.64	0.9964	10.08	2.8702	0.13	3.1995	0.06
194	0.7631	17.26	0.9729	10.64	3.6143	0.02	3.133	0.07
195	0.7425	18.09	0.96	10.97	3.211	0.06	3.1757	0.07
196	0.7265	18.77	0.9569	11.04	3.1756	0.07	3.0786	0.08
197	0.7163	19.22	0.956	11.07	3.2854	0.05	3.4103	0.04
198	0.7072	19.62	0.9503	11.21	3.1315	0.07	3.3415	0.05
199	0.701	19.91	0.946	11.32	3.3692	0.04	3.515	0.03
200	0.6865	20.58	0.9323	11.69	4.1188	0.01	3.7246	0.02
201	0.6715	21.31	0.9147	12.17	3.3032	0.05	4.0609	0.01
202	0.6548	22.14	0.8931	12.79	3.4087	0.04	3.2595	0.06
203	0.6354	23.15	0.8644	13.67	3.4443	0.04	3.4428	0.04
204	0.612	24.43	0.8306	14.77	3.5496	0.03	3.6929	0.02
205	0.5806	26.27	0.7839	16.45	3.4979	0.03	3.6007	0.03
206	0.545	28.51	0.7309	18.58	3.4632	0.03	4.2303	0.01
207	0.5077	31.07	0.6783	20.97	3.4308	0.04	3.9684	0.01
208	0.4693	33.94	0.6235	23.79	3.7511	0.02	3.9906	0.01
209	0.43	37.16	0.5691	26.97	3.8968	0.01	4.0161	0.01
210	0.4025	39.58	0.5322	29.36	3.7885	0.02	3.7421	0.02
211	0.3563	44.02	0.4698	33.9	3.82	0.02	4.0647	0.01
212	0.3262	47.18	0.4307	37.09	3.5352	0.03	3.7817	0.02
213	0.3006	50.05	0.3986	39.94	3.4552	0.04	4.1017	0.01
214	0.2788	52.63	0.3715	42.51	3.3931	0.04	3.8201	0.02
215	0.2605	54.89	0.3501	44.66	3.5837	0.03	3.8361	0.01
216	0.2454	56.84	0.3323	46.53	3.8979	0.01	3.6735	0.02
217	0.2318	58.65	0.3169	48.2	3.3667	0.04	3.8617	0.01
218	0.2203	60.22	0.3041	49.65	3.6221	0.02	3.8725	0.01
219	0.2101	61.64	0.2932	50.91	3.9335	0.01	3.7052	0.02
220	0.2019	62.82	0.2844	51.95	3.4661	0.03	3.8891	0.01
221	0.1937	64.02	0.2753	53.05	3.6512	0.02	3.896	0.01
222	0.1862	65.13	0.2666	54.13	3.6598	0.02	3.9023	0.01
223	0.1794	66.17	0.258	55.2	3.4246	0.04	3.607	0.02
224	0.1723	67.26	0.2491	56.35	3.9761	0.01	3.7371	0.02
225	0.165	68.39	0.2394	57.63	3.586	0.03	3.7425	0.02
226	0.1563	69.77	0.2272	59.27	3.5945	0.03	3.9241	0.01
227	0.1476	71.19	0.2153	60.91	3.602	0.03	3.929	0.01
228	0.1396	72.51	0.2037	62.57	3.7061	0.02	3.7576	0.02
229	0.131	73.97	0.1908	64.44	3.8381	0.01	3.5404	0.03
230	0.1222	75.48	0.1775	66.46	3.5441	0.03	3.943	0.01
231	0.1142	76.88	0.1649	68.4	3.5506	0.03	3.7713	0.02
232	0.1064	78.27	0.1531	70.29	3.5564	0.03	3.7753	0.02
233	0.0988	79.64	0.1415	72.2	3.4952	0.03	3.557	0.03
234	0.0913	81.05	0.1299	74.15	3.4418	0.04	3.5596	0.03
235	0.0843	82.35	0.1192	76	3.5032	0.03	3.6582	0.02
236	0.0776	83.64	0.1091	77.79	3.3095	0.05	3.5617	0.03
237	0.071	84.92	0.0992	79.58	3.2387	0.06	3.4153	0.04
238	0.0645	86.2	0.0897	81.34	3.0744	0.08	3.3048	0.05
239	0.0592	87.26	0.0821	82.78	2.8215	0.15	3.3536	0.04
240	0.0545	88.2	0.0756	84.03	2.6277	0.24	3.2994	0.05
241	0.0503	89.06	0.0697	85.18	2.4207	0.38	3.2082	0.06
242	0.0464	89.86	0.0645	86.21	2.211	0.62	3.1312	0.07
243	0.0433	90.5	0.0605	86.99	2.0526	0.89	3.1266	0.07
244	0.0405	91.1	0.0567	87.75	1.8993	1.26	3.0594	0.09
245	0.0378	91.66	0.0535	88.41	1.7605	1.74	3.0535	0.09
246	0.0354	92.16	0.0505	89.03	1.6375	2.3	2.9681	0.11
247	0.0334	92.61	0.048	89.53	1.5288	2.96	2.8947	0.13
248	0.0316	92.98	0.0458	89.99	1.4324	3.7	2.9088	0.12
249	0.03	93.32	0.0441	90.34	1.3538	4.43	2.841	0.14
250	0.029	93.53	0.0427	90.64	1.2958	5.06	2.7805	0.17
251	0.0282	93.71	0.0416	90.86	1.2522	5.6	2.773	0.17
252	0.0279	93.78	0.0411	90.96	1.2188	6.04	2.7178	0.19
253	0.0272	93.93	0.0405	91.09	1.1921	6.43	2.6946	0.2
254	0.0269	94	0.04	91.19	1.175	6.68	2.6867	0.21
255	0.0268	94.02	0.04	91.2	1.1689	6.78	2.6244	0.24
256	0.0269	94	0.0401	91.18	1.1728	6.72	2.629	0.23
257	0.0271	93.95	0.0402	91.16	1.1854	6.53	2.5948	0.25
258	0.0273	93.91	0.0405	91.09	1.2027	6.27	2.5649	0.27
259	0.0277	93.82	0.0411	90.97	1.2148	6.1	2.5281	0.3
260	0.028	93.76	0.0416	90.86	1.2369	5.8	2.4967	0.32
261	0.0282	93.72	0.0422	90.74	1.2612	5.48	2.4757	0.33
262	0.0288	93.59	0.043	90.57	1.2937	5.09	2.4602	0.35
263	0.0293	93.47	0.0439	90.38	1.3315	4.66	2.4295	0.37
264	0.0302	93.27	0.045	90.15	1.3783	4.19	2.3993	0.4
265	0.031	93.12	0.0463	89.9	1.4241	3.77	2.3688	0.43
266	0.0317	92.95	0.0474	89.66	1.4632	3.44	2.3522	0.44
267	0.0323	92.82	0.0488	89.38	1.5057	3.12	2.3367	0.46
268	0.0332	92.65	0.0501	89.1	1.5596	2.76	2.326	0.47
269	0.0342	92.42	0.0515	88.82	1.6235	2.38	2.3069	0.49
270	0.035	92.26	0.053	88.52	1.6896	2.04	2.2726	0.53
271	0.0361	92.03	0.0545	88.2	1.7333	1.85	2.2177	0.61
272	0.0369	91.85	0.056	87.9	1.7664	1.71	2.165	0.68
273	0.0378	91.67	0.0574	87.62	1.7881	1.63	2.1238	0.75
274	0.0389	91.44	0.0591	87.28	1.8197	1.51	2.086	0.82
275	0.0396	91.29	0.0605	86.99	1.8787	1.32	2.0434	0.9
276	0.0407	91.06	0.0619	86.71	1.9498	1.12	2.0093	0.98
277	0.0413	90.92	0.0634	86.42	2.0115	0.97	1.9823	1.04
278	0.0421	90.76	0.0643	86.24	2.0347	0.92	1.9636	1.09
279	0.0426	90.65	0.0645	86.19	2.0246	0.94	1.9417	1.14
280	0.0434	90.49	0.0646	86.19	1.9985	1	1.9268	1.18
281	0.0459	89.98	0.0644	86.22	1.9672	1.08	1.9065	1.24
282	0.0456	90.04	0.064	86.29	1.9395	1.15	1.8948	1.27
283	0.0455	90.05	0.0636	86.38	1.933	1.17	1.8796	1.32
284	0.0455	90.06	0.0635	86.39	1.9118	1.23	1.8664	1.36
285	0.045	90.16	0.0628	86.54	1.8965	1.27	1.8518	1.41
286	0.0444	90.27	0.062	86.69	1.851	1.41	1.8354	1.46
287	0.0436	90.45	0.0607	86.95	1.7989	1.59	1.8235	1.5
288	0.0425	90.68	0.0588	87.34	1.7301	1.86	1.812	1.54
289	0.0408	91.04	0.0562	87.87	1.6362	2.31	1.801	1.58
290	0.0387	91.47	0.0527	88.57	1.5044	3.13	1.786	1.64
291	0.0359	92.07	0.0485	89.44	1.3339	4.64	1.7759	1.68
292	0.0332	92.63	0.0437	90.42	1.1583	6.95	1.7632	1.73
293	0.0304	93.23	0.0392	91.38	0.9967	10.08	1.7521	1.77
294	0.028	93.75	0.0352	92.22	0.858	13.87	1.7394	1.82
295	0.0263	94.12	0.0324	92.81	0.7476	17.88	1.7242	1.89
296	0.0247	94.47	0.0297	93.38	0.6619	21.78	1.713	1.94
297	0.0237	94.69	0.028	93.76	0.5958	25.36	1.6949	2.02
298	0.0229	94.86	0.0267	94.03	0.5457	28.46	1.6808	2.09
299	0.0221	95.05	0.0257	94.26	0.5072	31.11	1.6719	2.13
300	0.0214	95.18	0.0247	94.48	0.4767	33.37	1.6554	2.21
301	0.0211	95.25	0.0241	94.61	0.4483	35.62	1.6494	2.24
302	0.0204	95.41	0.0234	94.76	0.4205	37.98	1.6329	2.33
303	0.0198	95.55	0.0224	94.97	0.3943	40.34	1.6186	2.41
304	0.0196	95.58	0.0219	95.08	0.3702	42.63	1.6012	2.5
305	0.0191	95.69	0.0215	95.16	0.3479	44.88	1.5829	2.61
306	0.019	95.72	0.0211	95.25	0.3257	47.24	1.5617	2.74
307	0.0185	95.82	0.0203	95.43	0.3034	49.72	1.5429	2.86
308	0.0181	95.91	0.0198	95.53	0.2812	52.34	1.5165	3.04
309	0.0177	96.01	0.0194	95.63	0.2602	54.93	1.492	3.22
310	0.0174	96.08	0.019	95.73	0.2426	57.21	1.4682	3.4
311	0.0172	96.12	0.0185	95.83	0.2285	59.09	1.4463	3.58
312	0.017	96.15	0.0182	95.9	0.2168	60.7	1.429	3.72
313	0.017	96.15	0.0179	95.97	0.2071	62.07	1.4123	3.87
314	0.017	96.15	0.0178	95.98	0.1992	63.22	1.4013	3.97
315	0.0167	96.24	0.0173	96.09	0.1927	64.17	1.3856	4.12
316	0.0165	96.27	0.0173	96.1	0.1871	65	1.3767	4.2
317	0.0165	96.28	0.0172	96.13	0.1828	65.65	1.3693	4.27
318	0.0166	96.24	0.0172	96.12	0.1781	66.36	1.3612	4.35
319	0.0166	96.26	0.0171	96.14	0.1731	67.12	1.3534	4.43
320	0.0163	96.31	0.0167	96.23	0.168	67.91	1.3424	4.55
321	0.0163	96.32	0.0168	96.21	0.1633	68.66	1.3293	4.69
322	0.0165	96.26	0.0169	96.19	0.1583	69.45	1.3137	4.86
323	0.0166	96.24	0.0166	96.26	0.1543	70.09	1.298	5.04
324	0.0164	96.28	0.0165	96.27	0.1504	70.73	1.2835	5.21
325	0.0166	96.25	0.0166	96.24	0.1466	71.36	1.2678	5.4
326	0.0164	96.3	0.0164	96.29	0.1425	72.04	1.2521	5.6
327	0.0164	96.3	0.0161	96.37	0.139	72.6	1.2369	5.8
328	0.0167	96.22	0.0162	96.33	0.1366	73.01	1.2262	5.94
329	0.0165	96.27	0.0162	96.33	0.1338	73.49	1.2091	6.18
330	0.0167	96.22	0.0165	96.28	0.1309	73.98	1.1959	6.37
331	0.0168	96.2	0.0164	96.28	0.1278	74.5	1.1822	6.57
332	0.0167	96.22	0.0163	96.32	0.1257	74.87	1.1743	6.69
333	0.0171	96.14	0.0167	96.23	0.1248	75.03	1.1717	6.73
334	0.017	96.17	0.0162	96.33	0.1216	75.58	1.1618	6.89
335	0.0168	96.2	0.0163	96.31	0.1156	76.63	1.1417	7.22
336	0.017	96.15	0.0162	96.33	0.1081	77.96	1.1137	7.7
337	0.017	96.17	0.0163	96.31	0.1016	79.14	1.089	8.15
338	0.0171	96.13	0.0159	96.4	0.0964	80.1	1.068	8.55
339	0.0172	96.12	0.0161	96.37	0.0929	80.74	1.0528	8.85
340	0.017	96.16	0.0168	96.21	0.0874	81.76	1.009	9.79
341	0.0172	96.12	0.0169	96.19	0.084	82.41	0.991	10.21
342	0.017	96.15	0.0167	96.23	0.0814	82.91	0.9787	10.5
343	0.0173	96.1	0.0168	96.21	0.0786	83.45	0.9557	11.07
344	0.0172	96.11	0.0169	96.19	0.0762	83.9	0.9385	11.52
345	0.0174	96.07	0.0169	96.18	0.0736	84.4	0.9176	12.09
346	0.0174	96.08	0.0167	96.22	0.0707	84.99	0.8909	12.85
347	0.0174	96.08	0.0169	96.17	0.0681	85.48	0.8679	13.55
348	0.0175	96.05	0.0169	96.19	0.0658	85.93	0.8451	14.29
349	0.0175	96.04	0.0167	96.22	0.0635	86.41	0.8226	15.05
350	0.0177	96.02	0.0169	96.19	0.0611	86.88	0.801	15.81
351	0.0176	96.04	0.017	96.17	0.0588	87.34	0.7823	16.51
352	0.0176	96.02	0.017	96.17	0.0565	87.79	0.7638	17.23
353	0.0178	95.98	0.0171	96.14	0.054	88.31	0.7471	17.9
354	0.0179	95.96	0.0172	96.12	0.0517	88.78	0.7318	18.54
355	0.018	95.94	0.0172	96.12	0.0494	89.25	0.718	19.14
356	0.0181	95.92	0.0171	96.14	0.0474	89.66	0.7061	19.67
357	0.0181	95.92	0.0172	96.12	0.0453	90.1	0.6948	20.19
358	0.0183	95.88	0.0174	96.06	0.0432	90.53	0.6852	20.65
359	0.0184	95.85	0.0172	96.12	0.0414	90.9	0.6755	21.11
360	0.0183	95.88	0.0173	96.09	0.0397	91.26	0.6661	21.57
361	0.0184	95.85	0.0174	96.07	0.0381	91.61	0.6572	22.02
362	0.0186	95.8	0.0175	96.05	0.0364	91.96	0.6492	22.43
363	0.0187	95.78	0.0177	96.02	0.0348	92.29	0.6416	22.83
364	0.0188	95.76	0.0175	96.05	0.0333	92.63	0.6341	23.22
365	0.0189	95.74	0.0179	95.97	0.0317	92.95	0.6266	23.63
366	0.0188	95.76	0.0175	96.05	0.03	93.33	0.6185	24.07
367	0.019	95.72	0.0175	96.05	0.0285	93.65	0.6106	24.51
368	0.0189	95.73	0.0175	96.05	0.0269	93.99	0.6016	25.03
369	0.0191	95.7	0.0174	96.07	0.0252	94.36	0.5928	25.54
370	0.0189	95.74	0.0175	96.04	0.024	94.62	0.5868	25.89
371	0.0194	95.63	0.017	96.17	0.0223	95	0.5732	26.72
372	0.0194	95.63	0.017	96.16	0.0209	95.3	0.5651	27.22
373	0.0196	95.58	0.017	96.17	0.0195	95.6	0.558	27.67
374	0.0194	95.63	0.0169	96.19	0.0182	95.91	0.5518	28.07
375	0.0195	95.6	0.0168	96.2	0.017	96.15	0.5461	28.44
376	0.0196	95.58	0.0168	96.2	0.0161	96.37	0.5412	28.76
377	0.0195	95.62	0.0168	96.21	0.0147	96.67	0.5373	29.02
378	0.0196	95.6	0.017	96.16	0.0138	96.88	0.5326	29.34
379	0.0196	95.59	0.0169	96.18	0.0128	97.09	0.5297	29.53
380	0.0199	95.53	0.0168	96.21	0.012	97.28	0.5236	29.95
381	0.0198	95.55	0.0167	96.22	0.0109	97.51	0.5189	30.28
382	0.0199	95.52	0.0169	96.18	0.0101	97.7	0.515	30.55
383	0.0199	95.51	0.0169	96.19	0.0094	97.86	0.5109	30.84
384	0.02	95.5	0.0168	96.2	0.0085	98.06	0.5069	31.13
385	0.02	95.49	0.0168	96.21	0.0078	98.21	0.5027	31.43
386	0.02	95.51	0.0168	96.2	0.0069	98.42	0.498	31.77
387	0.02	95.5	0.0168	96.22	0.0062	98.58	0.4935	32.1
388	0.02	95.49	0.0167	96.22	0.0055	98.74	0.4888	32.45
389	0.0203	95.44	0.0168	96.21	0.0049	98.88	0.4837	32.83
390	0.0202	95.46	0.0169	96.19	0.0042	99.05	0.4787	33.21
391	0.0202	95.45	0.0167	96.23	0.0034	99.22	0.4737	33.6
392	0.0203	95.44	0.0167	96.23	0.003	99.31	0.4683	34.02
393	0.0205	95.4	0.0168	96.2	0.0022	99.49	0.4634	34.4
394	0.0207	95.35	0.0169	96.19	0.0016	99.63	0.4586	34.79
395	0.0206	95.37	0.0169	96.19	0.001	99.76	0.454	35.16
396	0.0208	95.32	0.0168	96.2	0.0005	99.89	0.4493	35.54
397	0.0208	95.33	0.0169	96.19	-0.0002	100.05	0.4452	35.88
398	0.0207	95.34	0.0168	96.22	-0.0009	100.2	0.4412	36.2
399	0.0209	95.31	0.0169	96.19	-0.0013	100.31	0.438	36.48
400	0.0209	95.31	0.0168	96.2	-0.0018	100.42	0.4346	36.77
401	0.0209	95.31	0.0168	96.21	-0.0024	100.55	0.4316	37.02
402	0.0209	95.3	0.0166	96.24	-0.0028	100.64	0.429	37.24
403	0.0209	95.31	0.0168	96.2	-0.0032	100.73	0.4262	37.48
404	0.021	95.28	0.0167	96.23	-0.0036	100.84	0.4235	37.71
405	0.0211	95.26	0.0167	96.24	-0.0042	100.98	0.4213	37.9
406	0.0211	95.26	0.0167	96.24	-0.0046	101.06	0.4186	38.14
407	0.0212	95.23	0.0166	96.25	-0.0049	101.13	0.4162	38.35
408	0.0213	95.22	0.0166	96.24	-0.0052	101.22	0.4136	38.58
409	0.0212	95.23	0.0166	96.26	-0.0057	101.32	0.411	38.81
410	0.0215	95.17	0.0167	96.22	-0.0059	101.36	0.409	39
411	0.0216	95.16	0.0167	96.22	-0.0061	101.43	0.4068	39.2
412	0.0216	95.14	0.0167	96.23	-0.0065	101.51	0.4046	39.39
413	0.0215	95.17	0.0166	96.25	-0.0069	101.59	0.4025	39.58
414	0.0216	95.14	0.0166	96.25	-0.0071	101.64	0.4004	39.77
415	0.0217	95.12	0.0166	96.25	-0.0073	101.7	0.3984	39.95
416	0.0217	95.12	0.0166	96.25	-0.0076	101.77	0.3965	40.14
417	0.0219	95.08	0.0167	96.23	-0.0079	101.83	0.3946	40.31
418	0.0219	95.07	0.0166	96.25	-0.0081	101.89	0.3928	40.47
419	0.022	95.06	0.0167	96.24	-0.0083	101.93	0.3912	40.62
420	0.022	95.06	0.0166	96.25	-0.0086	102	0.3898	40.76
421	0.0221	95.04	0.0166	96.26	-0.0088	102.06	0.3883	40.89
422	0.0222	95.01	0.0166	96.25	-0.009	102.1	0.387	41.02
423	0.0222	95.02	0.0165	96.26	-0.0093	102.15	0.3855	41.16
424	0.0223	95	0.0166	96.25	-0.0095	102.2	0.3842	41.28
425	0.0223	95	0.0166	96.26	-0.0097	102.26	0.3831	41.39
426	0.0224	94.98	0.0166	96.26	-0.0099	102.31	0.3821	41.48
427	0.0224	94.97	0.0165	96.26	-0.0101	102.36	0.3813	41.56
428	0.0224	94.96	0.0165	96.27	-0.0103	102.4	0.3804	41.65
429	0.0224	94.96	0.0165	96.28	-0.0106	102.46	0.3794	41.74
430	0.0226	94.93	0.0165	96.27	-0.0108	102.51	0.3785	41.83
431	0.0226	94.93	0.0165	96.27	-0.0108	102.52	0.3774	41.94
432	0.0226	94.92	0.0164	96.29	-0.0111	102.59	0.3764	42.04
433	0.0227	94.9	0.0164	96.29	-0.0112	102.61	0.3756	42.12
434	0.0228	94.88	0.0164	96.28	-0.0113	102.63	0.3749	42.18
435	0.0229	94.86	0.0165	96.28	-0.0114	102.66	0.3742	42.25
436	0.0229	94.87	0.0165	96.27	-0.0115	102.68	0.3732	42.35
437	0.0229	94.86	0.0163	96.32	-0.0118	102.75	0.3723	42.43
438	0.0229	94.85	0.0163	96.32	-0.0118	102.75	0.3713	42.53
439	0.023	94.84	0.0164	96.29	-0.012	102.8	0.3704	42.62
440	0.023	94.84	0.0162	96.33	-0.0121	102.82	0.3694	42.72
441	0.023	94.84	0.0163	96.31	-0.0122	102.84	0.3685	42.81
442	0.0231	94.82	0.0164	96.3	-0.0121	102.84	0.3674	42.91
443	0.0233	94.77	0.0164	96.3	-0.0122	102.84	0.3665	43.01
444	0.0234	94.76	0.0164	96.3	-0.0124	102.89	0.3655	43.1
445	0.0233	94.78	0.0163	96.32	-0.0125	102.93	0.3645	43.2
446	0.0234	94.75	0.0163	96.33	-0.0125	102.92	0.3636	43.29
447	0.0236	94.72	0.0164	96.29	-0.0125	102.93	0.3629	43.37
448	0.0236	94.7	0.0163	96.31	-0.0127	102.97	0.362	43.45
449	0.0237	94.7	0.0164	96.3	-0.0128	102.98	0.3613	43.52
450	0.0235	94.73	0.0163	96.31	-0.0129	103.02	0.3608	43.57
451	0.0243	94.55	0.0161	96.36	-0.0131	103.07	0.3574	43.91
452	0.0244	94.54	0.0162	96.34	-0.0132	103.08	0.3568	43.97
453	0.0244	94.54	0.0161	96.37	-0.0133	103.11	0.3563	44.02
454	0.0243	94.55	0.016	96.37	-0.0135	103.15	0.3557	44.09
455	0.0243	94.55	0.016	96.39	-0.0136	103.18	0.3551	44.14
456	0.0245	94.52	0.016	96.39	-0.0137	103.21	0.3545	44.2
457	0.0246	94.49	0.0161	96.37	-0.0137	103.2	0.354	44.26
458	0.0246	94.5	0.016	96.39	-0.0137	103.21	0.3535	44.31
459	0.0246	94.48	0.016	96.38	-0.0138	103.24	0.3531	44.36
460	0.0247	94.48	0.0159	96.4	-0.014	103.28	0.3527	44.39
461	0.0248	94.45	0.016	96.39	-0.014	103.28	0.3522	44.44
462	0.0247	94.46	0.0158	96.42	-0.0141	103.31	0.3519	44.47
463	0.0247	94.47	0.0158	96.44	-0.0142	103.33	0.3515	44.52
464	0.0247	94.46	0.0157	96.44	-0.0142	103.33	0.351	44.57
465	0.0247	94.46	0.0157	96.45	-0.0144	103.38	0.3507	44.6
466	0.0248	94.44	0.0156	96.46	-0.0144	103.37	0.3502	44.65
467	0.0248	94.44	0.0156	96.46	-0.0146	103.41	0.3498	44.69
468	0.0249	94.44	0.0156	96.46	-0.0146	103.42	0.3494	44.73
469	0.0249	94.42	0.0157	96.44	-0.0146	103.41	0.3491	44.76
470	0.0249	94.42	0.0156	96.48	-0.0147	103.45	0.3486	44.81
471	0.025	94.41	0.0156	96.48	-0.0147	103.45	0.3482	44.85
472	0.0249	94.42	0.0155	96.48	-0.0149	103.49	0.3479	44.89
473	0.025	94.41	0.0155	96.5	-0.0149	103.5	0.3475	44.93
474	0.0251	94.39	0.0155	96.49	-0.0148	103.47	0.3471	44.97
475	0.0252	94.36	0.0155	96.5	-0.015	103.51	0.3468	45
476	0.0251	94.37	0.0155	96.49	-0.015	103.51	0.3463	45.05
477	0.0252	94.37	0.0155	96.5	-0.0151	103.53	0.346	45.08
478	0.0253	94.35	0.0155	96.5	-0.0152	103.56	0.3455	45.14
479	0.0253	94.34	0.0154	96.51	-0.0153	103.58	0.3452	45.16
480	0.0253	94.35	0.0153	96.54	-0.0154	103.6	0.3448	45.21
481	0.0253	94.33	0.0153	96.54	-0.0154	103.61	0.3445	45.24
482	0.0253	94.33	0.0153	96.53	-0.0154	103.62	0.344	45.29
483	0.0252	94.37	0.0151	96.59	-0.0157	103.69	0.3435	45.34
484	0.0254	94.32	0.0153	96.55	-0.0157	103.69	0.3433	45.37
485	0.0254	94.32	0.0152	96.56	-0.0158	103.71	0.3428	45.42
486	0.0254	94.33	0.0152	96.56	-0.0159	103.72	0.3425	45.45
487	0.0254	94.33	0.0152	96.57	-0.016	103.76	0.3421	45.49
488	0.0254	94.32	0.0151	96.58	-0.0162	103.81	0.3417	45.53
489	0.0255	94.3	0.015	96.59	-0.0163	103.82	0.3414	45.56
490	0.0255	94.31	0.0151	96.59	-0.0164	103.85	0.341	45.6
491	0.0255	94.31	0.015	96.6	-0.0164	103.86	0.3407	45.63
492	0.0255	94.29	0.015	96.61	-0.0165	103.88	0.3404	45.67
493	0.0256	94.28	0.015	96.61	-0.0167	103.91	0.34	45.71
494	0.0255	94.29	0.0149	96.62	-0.0168	103.94	0.3396	45.75
495	0.0255	94.29	0.0149	96.63	-0.0168	103.95	0.3392	45.8
496	0.0255	94.29	0.0149	96.63	-0.0169	103.97	0.3389	45.82
497	0.0256	94.28	0.0149	96.63	-0.017	103.99	0.3384	45.87
498	0.0256	94.28	0.0148	96.65	-0.0171	104.01	0.3382	45.89
499	0.0257	94.25	0.0149	96.63	-0.0171	104.02	0.338	45.92
500	0.0256	94.27	0.0148	96.66	-0.0172	104.04	0.3376	45.96
501	0.0257	94.26	0.0147	96.68	-0.0173	104.07	0.3374	45.99
502	0.0258	94.24	0.0148	96.65	-0.0173	104.08	0.337	46.03
503	0.0257	94.26	0.0147	96.66	-0.0174	104.09	0.3368	46.05
504	0.0257	94.25	0.0147	96.67	-0.0175	104.11	0.3363	46.1
505	0.0258	94.24	0.0147	96.68	-0.0176	104.13	0.3361	46.13
506	0.0257	94.25	0.0146	96.7	-0.0177	104.15	0.3356	46.18
507	0.0258	94.24	0.0146	96.69	-0.0176	104.14	0.3355	46.19
508	0.0257	94.25	0.0146	96.7	-0.0178	104.18	0.3349	46.25
509	0.0258	94.23	0.0146	96.69	-0.0177	104.17	0.3347	46.27
510	0.0258	94.24	0.0146	96.7	-0.0178	104.18	0.3345	46.29
511	0.0258	94.23	0.0146	96.7	-0.0178	104.19	0.3342	46.33
512	0.0258	94.22	0.0146	96.69	-0.0179	104.21	0.3338	46.37
513	0.0259	94.22	0.0145	96.71	-0.0179	104.21	0.3335	46.4
514	0.0259	94.22	0.0145	96.71	-0.018	104.22	0.3332	46.43
515	0.026	94.19	0.0146	96.7	-0.018	104.24	0.3329	46.46
516	0.026	94.18	0.0145	96.72	-0.018	104.23	0.3327	46.48
517	0.026	94.19	0.0145	96.72	-0.0181	104.25	0.3323	46.53
518	0.0259	94.2	0.0144	96.73	-0.0181	104.26	0.332	46.55
519	0.0259	94.21	0.0144	96.74	-0.0181	104.25	0.3318	46.58
520	0.0259	94.2	0.0144	96.74	-0.0182	104.27	0.3316	46.6
521	0.0259	94.2	0.0144	96.75	-0.0183	104.29	0.3313	46.63
522	0.026	94.2	0.0144	96.74	-0.0183	104.29	0.331	46.67
523	0.026	94.19	0.0143	96.76	-0.0182	104.29	0.3308	46.68
524	0.0261	94.18	0.0143	96.75	-0.0182	104.29	0.3304	46.73
525	0.026	94.19	0.0143	96.76	-0.0183	104.31	0.3302	46.75
526	0.0259	94.21	0.0142	96.78	-0.0185	104.36	0.3296	46.81
527	0.026	94.19	0.0142	96.79	-0.0184	104.34	0.3296	46.81
528	0.0261	94.17	0.0142	96.78	-0.0184	104.33	0.3293	46.84
529	0.026	94.19	0.0142	96.78	-0.0186	104.36	0.3291	46.87
530	0.0261	94.17	0.0143	96.77	-0.0184	104.33	0.3291	46.87
531	0.0261	94.17	0.0142	96.78	-0.0185	104.34	0.3286	46.92
532	0.0262	94.15	0.0143	96.77	-0.0185	104.36	0.3284	46.94
533	0.0261	94.17	0.0141	96.8	-0.0186	104.37	0.3281	46.98
534	0.026	94.19	0.0141	96.81	-0.0187	104.4	0.3279	47
535	0.0261	94.18	0.014	96.82	-0.0186	104.38	0.3276	47.03
536	0.0262	94.16	0.0141	96.8	-0.0187	104.39	0.3273	47.07
537	0.0262	94.15	0.0141	96.8	-0.0186	104.37	0.3272	47.08
538	0.0261	94.16	0.0141	96.81	-0.0186	104.38	0.3268	47.11
539	0.0262	94.14	0.014	96.82	-0.0187	104.4	0.3267	47.13
540	0.0262	94.14	0.0141	96.8	-0.0187	104.4	0.3263	47.17
541	0.0262	94.15	0.014	96.83	-0.0189	104.44	0.3259	47.22
542	0.0261	94.17	0.0139	96.84	-0.0189	104.44	0.3262	47.19
543	0.0262	94.13	0.014	96.83	-0.0187	104.41	0.3264	47.17
544	0.0261	94.16	0.0139	96.84	-0.0187	104.41	0.3271	47.09
545	0.026	94.18	0.0139	96.86	-0.0187	104.4	0.3274	47.06
546	0.026	94.19	0.0139	96.85	-0.0187	104.4	0.3276	47.03
547	0.026	94.19	0.0139	96.85	-0.0187	104.41	0.328	46.99
548	0.0257	94.26	0.0139	96.85	-0.0187	104.41	0.3279	47
549	0.0256	94.29	0.0139	96.86	-0.0188	104.42	0.3284	46.95
550	0.0254	94.32	0.0139	96.86	-0.0187	104.41	0.3278	47.01
551	0.0254	94.33	0.0138	96.87	-0.0187	104.41	0.3274	47.05
552	0.0253	94.35	0.0138	96.88	-0.0189	104.44	0.327	47.1
553	0.0252	94.36	0.0138	96.88	-0.0188	104.42	0.3256	47.25
554	0.0252	94.36	0.0138	96.88	-0.0188	104.43	0.3247	47.35
555	0.0253	94.35	0.0138	96.88	-0.0189	104.44	0.3233	47.5
556	0.0255	94.3	0.0138	96.86	-0.0188	104.43	0.3218	47.66
557	0.0258	94.23	0.0138	96.86	-0.0189	104.44	0.321	47.76
558	0.026	94.19	0.0138	96.88	-0.0189	104.46	0.3197	47.89
559	0.0262	94.14	0.0138	96.88	-0.019	104.48	0.3189	47.99
560	0.0266	94.07	0.0138	96.88	-0.019	104.47	0.3185	48.03
561	0.0268	94.02	0.0137	96.9	-0.019	104.48	0.3177	48.12
562	0.0271	93.96	0.0137	96.91	-0.019	104.47	0.3175	48.14
563	0.0272	93.92	0.0137	96.9	-0.019	104.47	0.3174	48.15
564	0.0275	93.86	0.0137	96.9	-0.019	104.47	0.3167	48.22
565	0.0276	93.85	0.0135	96.94	-0.0191	104.49	0.3168	48.21
566	0.0277	93.81	0.0135	96.93	-0.0191	104.49	0.3164	48.26
567	0.0281	93.73	0.0137	96.9	-0.019	104.48	0.3153	48.38
568	0.0283	93.69	0.0137	96.9	-0.019	104.47	0.3147	48.45
569	0.0285	93.66	0.0137	96.89	-0.019	104.47	0.3141	48.52
570	0.0283	93.69	0.0136	96.91	-0.019	104.48	0.3141	48.52
571	0.0283	93.69	0.0137	96.9	-0.0189	104.46	0.3143	48.5
572	0.0281	93.72	0.0137	96.9	-0.0189	104.45	0.314	48.53
573	0.0281	93.74	0.0137	96.9	-0.0189	104.44	0.3145	48.48
574	0.0279	93.78	0.0137	96.9	-0.0189	104.44	0.3145	48.48
575	0.0276	93.84	0.0137	96.89	-0.0189	104.44	0.3142	48.51
576	0.0274	93.9	0.0136	96.91	-0.0189	104.44	0.3147	48.45
577	0.0272	93.93	0.0137	96.9	-0.0189	104.44	0.3144	48.49
578	0.027	93.97	0.0137	96.9	-0.0188	104.43	0.3143	48.5
579	0.0267	94.03	0.0136	96.91	-0.0189	104.46	0.3145	48.47
580	0.0267	94.03	0.0136	96.91	-0.0189	104.45	0.3143	48.5
581	0.0266	94.05	0.0136	96.92	-0.0188	104.44	0.3146	48.46
582	0.0265	94.08	0.0135	96.93	-0.0189	104.45	0.3154	48.37
583	0.0266	94.07	0.0135	96.95	-0.019	104.47	0.3156	48.35
584	0.0265	94.09	0.0133	96.98	-0.0191	104.5	0.3165	48.25
585	0.0265	94.08	0.0133	96.98	-0.0191	104.49	0.3177	48.12
586	0.0274	93.88	0.013	97.04	-0.0192	104.52	0.3173	48.16
587	0.0275	93.87	0.0129	97.08	-0.0193	104.54	0.3186	48.02
588	0.0276	93.85	0.0129	97.07	-0.0193	104.55	0.3194	47.92
589	0.0276	93.83	0.0128	97.09	-0.0193	104.55	0.3197	47.89
590	0.0276	93.83	0.0127	97.12	-0.0195	104.59	0.3205	47.8
591	0.0277	93.82	0.0128	97.1	-0.0194	104.56	0.321	47.75
592	0.0279	93.78	0.0127	97.12	-0.0193	104.55	0.3207	47.78
593	0.0278	93.8	0.0126	97.13	-0.0194	104.56	0.3213	47.72
594	0.0279	93.78	0.0126	97.14	-0.0194	104.56	0.3214	47.71
595	0.0279	93.78	0.0126	97.14	-0.0194	104.57	0.3211	47.74
596	0.0279	93.78	0.0125	97.16	-0.0194	104.57	0.3214	47.71
597	0.0281	93.74	0.0126	97.13	-0.0193	104.55	0.3215	47.7
598	0.028	93.75	0.0126	97.13	-0.0193	104.55	0.3209	47.77
599	0.028	93.75	0.0126	97.15	-0.0194	104.57	0.3211	47.75
600	0.028	93.75	0.0126	97.15	-0.0194	104.56	0.321	47.75
601	0.028	93.76	0.0126	97.15	-0.0194	104.56	0.3203	47.83
602	0.028	93.76	0.0125	97.16	-0.0194	104.56	0.3206	47.8
603	0.028	93.75	0.0125	97.16	-0.0193	104.55	0.3205	47.81
604	0.028	93.75	0.0125	97.16	-0.0193	104.55	0.3197	47.89
605	0.0281	93.74	0.0125	97.16	-0.0193	104.54	0.3197	47.89
606	0.0281	93.74	0.0125	97.16	-0.0193	104.54	0.3199	47.88
607	0.028	93.75	0.0126	97.15	-0.0193	104.55	0.3191	47.97
608	0.0281	93.73	0.0126	97.14	-0.0193	104.55	0.3192	47.95
609	0.0281	93.74	0.0125	97.16	-0.0193	104.54	0.3192	47.95
610	0.0281	93.74	0.0124	97.18	-0.0194	104.56	0.3183	48.05
611	0.0281	93.73	0.0125	97.17	-0.0194	104.56	0.3184	48.04
612	0.0282	93.72	0.0125	97.16	-0.0193	104.55	0.3186	48.02
613	0.0282	93.71	0.0125	97.16	-0.0193	104.55	0.3179	48.1
614	0.0282	93.71	0.0125	97.16	-0.0193	104.55	0.3177	48.12
615	0.0282	93.72	0.0125	97.17	-0.0193	104.55	0.3179	48.09
616	0.0282	93.71	0.0125	97.17	-0.0193	104.54	0.3175	48.14
617	0.0282	93.71	0.0125	97.17	-0.0193	104.55	0.317	48.2
618	0.0283	93.7	0.0125	97.16	-0.0192	104.53	0.3173	48.17
619	0.0283	93.7	0.0125	97.16	-0.0192	104.52	0.3171	48.19
620	0.0283	93.69	0.0125	97.16	-0.0191	104.5	0.3164	48.26
621	0.0284	93.68	0.0125	97.17	-0.0191	104.5	0.3164	48.26
622	0.0283	93.68	0.0125	97.17	-0.0191	104.5	0.3169	48.21
623	0.0284	93.67	0.0125	97.16	-0.0191	104.49	0.3162	48.28
624	0.0284	93.68	0.0125	97.17	-0.0191	104.49	0.3162	48.28
625	0.0284	93.66	0.0126	97.14	-0.0189	104.46	0.3167	48.23
626	0.0283	93.69	0.0124	97.19	-0.019	104.46	0.316	48.31
627	0.0284	93.67	0.0125	97.17	-0.0189	104.44	0.3157	48.34
628	0.0284	93.68	0.0125	97.17	-0.0188	104.43	0.3163	48.27
629	0.0284	93.67	0.0124	97.18	-0.0187	104.39	0.316	48.3
630	0.0284	93.68	0.0124	97.19	-0.0186	104.38	0.3154	48.38
631	0.0284	93.67	0.0124	97.18	-0.0185	104.35	0.3159	48.31
632	0.0284	93.67	0.0124	97.18	-0.0184	104.34	0.316	48.31
633	0.0284	93.66	0.0124	97.19	-0.0184	104.33	0.3151	48.4
634	0.0285	93.66	0.0124	97.19	-0.0186	104.37	0.3152	48.39
635	0.0285	93.65	0.0124	97.19	-0.0188	104.42	0.3153	48.38
636	0.0285	93.65	0.0124	97.19	-0.0189	104.45	0.3146	48.46
637	0.0284	93.66	0.0123	97.2	-0.0192	104.51	0.314	48.53
638	0.0285	93.65	0.0124	97.19	-0.0191	104.51	0.3145	48.47
639	0.0285	93.66	0.0123	97.22	-0.0192	104.53	0.3144	48.48
640	0.0285	93.66	0.0123	97.21	-0.0192	104.53	0.3136	48.58
641	0.0284	93.66	0.0123	97.21	-0.0192	104.53	0.3137	48.56
642	0.0285	93.65	0.0123	97.21	-0.0192	104.52	0.3142	48.51
643	0.0285	93.65	0.0123	97.2	-0.0192	104.53	0.3137	48.56
644	0.0285	93.65	0.0123	97.21	-0.0192	104.53	0.3131	48.63
645	0.0285	93.65	0.0123	97.22	-0.0193	104.53	0.3136	48.58
646	0.0284	93.66	0.0122	97.23	-0.0193	104.55	0.3136	48.57
647	0.0285	93.65	0.0122	97.23	-0.0193	104.54	0.3128	48.66
648	0.0285	93.64	0.0122	97.22	-0.0193	104.55	0.313	48.64
649	0.0285	93.65	0.0122	97.23	-0.0193	104.55	0.3135	48.58
650	0.0285	93.65	0.0121	97.25	-0.0194	104.56	0.3129	48.65
651	0.0284	93.66	0.012	97.26	-0.0194	104.57	0.3123	48.72
652	0.0285	93.66	0.012	97.27	-0.0193	104.55	0.3129	48.65
653	0.0285	93.66	0.0121	97.26	-0.0193	104.56	0.3129	48.65
654	0.0285	93.66	0.0121	97.26	-0.0193	104.54	0.3122	48.73
655	0.0285	93.64	0.0121	97.25	-0.0193	104.54	0.3121	48.74
656	0.0285	93.66	0.012	97.27	-0.0193	104.55	0.3128	48.66
657	0.0285	93.64	0.0121	97.26	-0.0192	104.53	0.3125	48.7
658	0.0285	93.65	0.012	97.27	-0.0194	104.56	0.3118	48.78
659	0.0285	93.65	0.012	97.27	-0.0193	104.55	0.312	48.76
660	0.0286	93.64	0.012	97.27	-0.0193	104.55	0.3125	48.69
661	0.0284	93.67	0.012	97.28	-0.0193	104.54	0.3121	48.75
662	0.0285	93.65	0.012	97.27	-0.0193	104.53	0.3113	48.83
663	0.0284	93.66	0.012	97.28	-0.0192	104.53	0.3119	48.77
664	0.0285	93.66	0.012	97.28	-0.0193	104.55	0.3123	48.72
665	0.0285	93.65	0.012	97.28	-0.0192	104.53	0.3116	48.8
666	0.0285	93.65	0.012	97.28	-0.0192	104.53	0.3111	48.85
667	0.0285	93.64	0.012	97.28	-0.0192	104.52	0.3119	48.77
668	0.0285	93.65	0.012	97.28	-0.0193	104.53	0.3119	48.77
669	0.0285	93.65	0.0119	97.3	-0.0193	104.54	0.311	48.87
670	0.0285	93.65	0.0119	97.29	-0.0192	104.52	0.311	48.86
671	0.0285	93.65	0.0119	97.31	-0.0193	104.54	0.3117	48.79
672	0.0285	93.64	0.0118	97.31	-0.0192	104.52	0.3114	48.82
673	0.0285	93.66	0.0118	97.32	-0.0192	104.51	0.3106	48.91
674	0.0284	93.67	0.0118	97.32	-0.0193	104.54	0.3109	48.87
675	0.0285	93.65	0.0118	97.33	-0.0192	104.51	0.3116	48.8
676	0.0284	93.67	0.0118	97.33	-0.0193	104.53	0.3111	48.85
677	0.0284	93.67	0.0117	97.34	-0.0192	104.53	0.3103	48.95
678	0.0284	93.68	0.0117	97.34	-0.0192	104.52	0.3106	48.91
679	0.0284	93.68	0.0117	97.34	-0.0192	104.52	0.3113	48.83
680	0.0284	93.67	0.0117	97.34	-0.0192	104.52	0.3109	48.88
681	0.0284	93.68	0.0117	97.34	-0.0193	104.54	0.31	48.97
682	0.0284	93.68	0.0116	97.35	-0.0193	104.53	0.3104	48.94
683	0.0284	93.68	0.0116	97.36	-0.0193	104.54	0.311	48.86
684	0.0283	93.68	0.0116	97.36	-0.0193	104.55	0.3106	48.91
685	0.0284	93.68	0.0117	97.35	-0.0193	104.54	0.3098	49
686	0.0283	93.69	0.0116	97.36	-0.0194	104.56	0.3102	48.96
687	0.0282	93.71	0.0115	97.39	-0.0194	104.57	0.3107	48.9
688	0.0284	93.68	0.0116	97.36	-0.0193	104.54	0.3102	48.95
689	0.0283	93.69	0.0116	97.37	-0.0193	104.54	0.3095	49.03
690	0.0282	93.7	0.0116	97.37	-0.0193	104.54	0.3099	48.99
691	0.0283	93.69	0.0115	97.38	-0.0192	104.52	0.3106	48.91
692	0.0283	93.7	0.0115	97.39	-0.0192	104.51	0.3101	48.97
693	0.0282	93.71	0.0115	97.39	-0.0192	104.52	0.3094	49.05
694	0.0283	93.7	0.0115	97.39	-0.0191	104.5	0.3098	49
695	0.0282	93.71	0.0114	97.4	-0.0191	104.49	0.3105	48.92
696	0.0282	93.71	0.0115	97.39	-0.0191	104.48	0.3102	48.96
697	0.0282	93.71	0.0114	97.41	-0.0191	104.5	0.3094	49.05
698	0.0283	93.7	0.0114	97.41	-0.0191	104.5	0.3096	49.02
699	0.0282	93.71	0.0114	97.42	-0.0191	104.49	0.3105	48.93
700	0.0282	93.72	0.0113	97.42	-0.0191	104.49	0.3103	48.94
701	0.0282	93.71	0.0113	97.43	-0.019	104.47	0.3095	49.03
702	0.0281	93.73	0.0113	97.44	-0.0189	104.45	0.3094	49.05
703	0.0282	93.72	0.0113	97.43	-0.0189	104.45	0.3103	48.95
704	0.0281	93.73	0.0113	97.43	-0.0188	104.43	0.3106	48.92
705	0.0281	93.74	0.0113	97.43	-0.0188	104.42	0.3098	49
706	0.0281	93.73	0.0113	97.42	-0.0187	104.4	0.3094	49.05
707	0.0281	93.74	0.0112	97.45	-0.0188	104.42	0.3101	48.97
708	0.0281	93.74	0.0113	97.43	-0.0188	104.42	0.3105	48.93
709	0.0281	93.73	0.0112	97.46	-0.0189	104.44	0.3096	49.02
710	0.0281	93.73	0.0112	97.45	-0.0189	104.44	0.309	49.09
711	0.0281	93.73	0.0113	97.44	-0.019	104.46	0.3096	49.03
712	0.0281	93.74	0.0112	97.46	-0.019	104.48	0.3103	48.94
713	0.0282	93.72	0.0113	97.43	-0.0189	104.44	0.3096	49.02
714	0.0281	93.73	0.0112	97.45	-0.019	104.46	0.3089	49.1
715	0.0282	93.71	0.0112	97.45	-0.0188	104.43	0.3093	49.05
716	0.0281	93.73	0.0112	97.45	-0.019	104.47	0.3101	48.97
717	0.0282	93.72	0.0113	97.44	-0.0189	104.45	0.3098	49
718	0.0282	93.7	0.0112	97.45	-0.019	104.46	0.3089	49.1
719	0.0283	93.7	0.0113	97.44	-0.0189	104.44	0.3087	49.13
720	0.0283	93.7	0.0113	97.44	-0.0188	104.43	0.3095	49.04
721	0.0282	93.7	0.0113	97.44	-0.0188	104.42	0.3099	48.99
722	0.0282	93.71	0.0112	97.44	-0.0187	104.41	0.3092	49.07
723	0.0281	93.73	0.0111	97.48	-0.0188	104.43	0.3085	49.15
724	0.028	93.75	0.0111	97.48	-0.0188	104.42	0.309	49.09
725	0.0282	93.71	0.0111	97.47	-0.0186	104.38	0.3099	48.99
726	0.0281	93.73	0.0111	97.47	-0.0186	104.37	0.3098	49
727	0.0282	93.72	0.011	97.5	-0.0184	104.33	0.3089	49.1
728	0.0283	93.69	0.0111	97.47	-0.0183	104.31	0.309	49.09
729	0.0283	93.69	0.0111	97.48	-0.0181	104.26	0.3101	48.97
730	0.0283	93.69	0.0111	97.48	-0.0179	104.21	0.3104	48.93
731	0.0283	93.7	0.0111	97.48	-0.0177	104.15	0.3098	49
732	0.0283	93.69	0.0111	97.48	-0.0173	104.07	0.3094	49.04
733	0.0283	93.69	0.0111	97.48	-0.0171	104.01	0.3103	48.95
734	0.0282	93.7	0.0111	97.47	-0.0167	103.93	0.3113	48.83
735	0.0283	93.7	0.0112	97.47	-0.0163	103.84	0.3113	48.83
736	0.0283	93.69	0.0111	97.48	-0.0159	103.72	0.3108	48.89
737	0.0283	93.7	0.0111	97.47	-0.0155	103.62	0.3109	48.88
738	0.0283	93.7	0.0111	97.47	-0.0147	103.45	0.3122	48.73
739	0.0283	93.7	0.0111	97.48	-0.0142	103.34	0.3133	48.61
740	0.0283	93.7	0.011	97.51	-0.0139	103.24	0.3132	48.62
741	0.0284	93.66	0.0111	97.48	-0.0137	103.2	0.3123	48.71
742	0.0285	93.66	0.0111	97.48	-0.0135	103.17	0.3125	48.7
743	0.0284	93.67	0.011	97.51	-0.0134	103.14	0.3135	48.58
744	0.0284	93.66	0.011	97.49	-0.0132	103.09	0.314	48.53
745	0.0283	93.7	0.0109	97.52	-0.0138	103.22	0.3128	48.67
746	0.0282	93.72	0.0109	97.52	-0.0152	103.55	0.3107	48.9
747	0.0281	93.74	0.0108	97.54	-0.0167	103.92	0.3101	48.96
748	0.028	93.75	0.0108	97.54	-0.0178	104.18	0.3102	48.95
749	0.0281	93.73	0.0109	97.52	-0.0183	104.31	0.3097	49.01
750	0.0281	93.73	0.0109	97.53	-0.0187	104.4	0.3086	49.14
751	0.0281	93.74	0.0108	97.55	-0.0188	104.43	0.308	49.21
752	0.0282	93.72	0.0108	97.54	-0.0189	104.45	0.3086	49.14
753	0.0282	93.72	0.0108	97.55	-0.0189	104.45	0.3092	49.06
754	0.0282	93.72	0.0108	97.56	-0.0191	104.49	0.309	49.1
755	0.0281	93.73	0.0108	97.55	-0.0191	104.51	0.308	49.2
756	0.0281	93.72	0.0108	97.55	-0.0192	104.51	0.3078	49.22
757	0.0281	93.74	0.0108	97.53	-0.0191	104.5	0.3085	49.14
758	0.028	93.75	0.0107	97.56	-0.0192	104.53	0.3092	49.07
759	0.0281	93.73	0.0107	97.56	-0.0192	104.52	0.3087	49.13
760	0.028	93.76	0.0107	97.57	-0.0193	104.55	0.3078	49.22
761	0.0281	93.74	0.0108	97.55	-0.0192	104.52	0.3076	49.25
762	0.028	93.75	0.0107	97.56	-0.0192	104.52	0.3082	49.18
763	0.0281	93.74	0.0107	97.56	-0.0192	104.52	0.309	49.09
764	0.028	93.76	0.0106	97.6	-0.0194	104.56	0.3087	49.12
765	0.028	93.75	0.0106	97.58	-0.0193	104.55	0.3078	49.22
766	0.0282	93.72	0.0107	97.56	-0.0192	104.53	0.3075	49.26
767	0.028	93.75	0.0106	97.6	-0.0194	104.56	0.3083	49.17
768	0.0281	93.74	0.0106	97.59	-0.0194	104.56	0.3091	49.08
769	0.028	93.75	0.0106	97.58	-0.0193	104.54	0.3087	49.12
770	0.0281	93.74	0.0106	97.58	-0.0192	104.52	0.3076	49.25
771	0.028	93.76	0.0106	97.6	-0.0193	104.53	0.3076	49.25
772	0.028	93.76	0.0105	97.6	-0.0193	104.53	0.3084	49.16
773	0.0279	93.77	0.0105	97.61	-0.0192	104.53	0.3092	49.07
774	0.028	93.75	0.0105	97.61	-0.0193	104.53	0.3086	49.13
775	0.028	93.75	0.0106	97.6	-0.0192	104.53	0.3078	49.23
776	0.0279	93.77	0.0105	97.62	-0.0192	104.53	0.3075	49.27
777	0.028	93.76	0.0105	97.61	-0.0193	104.53	0.3083	49.17
778	0.028	93.76	0.0105	97.6	-0.0192	104.52	0.309	49.09
779	0.0279	93.77	0.0104	97.62	-0.0193	104.54	0.3089	49.1
780	0.028	93.76	0.0105	97.62	-0.0192	104.53	0.308	49.2
781	0.028	93.76	0.0105	97.62	-0.0193	104.53	0.3076	49.25
782	0.028	93.75	0.0104	97.63	-0.0192	104.53	0.308	49.2
783	0.028	93.76	0.0104	97.63	-0.0193	104.54	0.309	49.1
784	0.028	93.75	0.0105	97.62	-0.0191	104.49	0.3091	49.08
785	0.0279	93.78	0.0105	97.61	-0.0192	104.52	0.3084	49.16
786	0.028	93.76	0.0106	97.6	-0.0192	104.52	0.3076	49.25
787	0.0278	93.8	0.0104	97.63	-0.0193	104.54	0.3079	49.21
788	0.0278	93.79	0.0104	97.63	-0.0192	104.51	0.309	49.09
789	0.0278	93.81	0.0104	97.64	-0.0191	104.5	0.3094	49.04
790	0.0278	93.8	0.0104	97.64	-0.019	104.48	0.3087	49.13
791	0.0278	93.79	0.0104	97.63	-0.019	104.47	0.3079	49.22
792	0.0279	93.78	0.0104	97.64	-0.0189	104.45	0.3079	49.21
793	0.0278	93.79	0.0104	97.64	-0.0189	104.45	0.3089	49.1
794	0.0278	93.79	0.0104	97.64	-0.0189	104.45	0.3097	49.01
795	0.0279	93.78	0.0104	97.63	-0.0188	104.43	0.3093	49.06
796	0.0278	93.79	0.0104	97.63	-0.0188	104.43	0.3084	49.16
797	0.0279	93.78	0.0104	97.63	-0.0188	104.42	0.3081	49.2
798	0.0278	93.79	0.0104	97.64	-0.0187	104.41	0.3088	49.11
799	0.0278	93.79	0.0104	97.63	-0.0187	104.4	0.3097	49.02
800	0.0279	93.79	0.0104	97.63	-0.0185	104.36	0.3099	48.98
801	0.0279	93.79	0.0104	97.63	-0.0185	104.34	0.3093	49.06
802	0.0279	93.78	0.0104	97.64	-0.0183	104.31	0.3086	49.14
803	0.0279	93.78	0.0104	97.63	-0.0182	104.27	0.3087	49.12
804	0.0278	93.8	0.0103	97.65	-0.0181	104.26	0.3097	49.01
805	0.0279	93.77	0.0104	97.64	-0.0178	104.18	0.3106	48.91
806	0.0278	93.8	0.0104	97.64	-0.0177	104.16	0.3105	48.93
807	0.0278	93.79	0.0104	97.63	-0.0176	104.14	0.3098	49
808	0.0279	93.78	0.0104	97.64	-0.0177	104.15	0.3091	49.08
809	0.0279	93.79	0.0103	97.65	-0.0177	104.16	0.3096	49.02
810	0.0278	93.79	0.0103	97.65	-0.0177	104.17	0.3105	48.92
811	0.0277	93.82	0.0103	97.65	-0.0177	104.17	0.3108	48.89
812	0.0278	93.81	0.0102	97.67	-0.0178	104.18	0.31	48.98
813	0.0278	93.81	0.0103	97.65	-0.0178	104.18	0.3091	49.08
814	0.0278	93.8	0.0103	97.65	-0.018	104.23	0.3089	49.1
815	0.0278	93.81	0.0102	97.67	-0.0182	104.28	0.3097	49.01
816	0.0278	93.8	0.0103	97.66	-0.0183	104.3	0.3104	48.94
817	0.0277	93.82	0.0102	97.68	-0.0184	104.34	0.3103	48.95
818	0.0277	93.81	0.0102	97.69	-0.0186	104.36	0.3092	49.06
819	0.0278	93.8	0.0103	97.67	-0.0187	104.39	0.3084	49.16
820	0.0277	93.81	0.0102	97.67	-0.0187	104.4	0.3087	49.13
821	0.0277	93.82	0.0102	97.67	-0.0189	104.44	0.3094	49.04
822	0.0276	93.84	0.0101	97.71	-0.0189	104.46	0.3101	48.96
823	0.0277	93.82	0.0102	97.68	-0.0189	104.45	0.3098	49
824	0.0277	93.82	0.0102	97.68	-0.0189	104.44	0.309	49.09
825	0.0276	93.83	0.0101	97.7	-0.019	104.47	0.3082	49.18
826	0.0277	93.83	0.0101	97.71	-0.019	104.46	0.3087	49.12
827	0.0277	93.82	0.0101	97.7	-0.019	104.47	0.3096	49.02
828	0.0277	93.82	0.0101	97.69	-0.019	104.47	0.3102	48.95
829	0.0277	93.83	0.0101	97.7	-0.0189	104.46	0.3099	48.99
830	0.0277	93.83	0.0101	97.69	-0.0189	104.45	0.3088	49.11
831	0.0276	93.84	0.0101	97.71	-0.0189	104.44	0.3085	49.15
832	0.0277	93.81	0.0102	97.68	-0.0187	104.41	0.3091	49.08
833	0.0276	93.84	0.0101	97.7	-0.0188	104.42	0.3101	48.96
834	0.0277	93.81	0.0101	97.69	-0.0186	104.38	0.3106	48.91
835	0.0277	93.81	0.0101	97.69	-0.0186	104.38	0.31	48.98
836	0.0276	93.84	0.01	97.72	-0.0186	104.38	0.3091	49.08
837	0.0276	93.84	0.01	97.72	-0.0185	104.35	0.309	49.1
838	0.0275	93.86	0.0099	97.75	-0.0185	104.36	0.3096	49.02
839	0.0276	93.85	0.01	97.73	-0.0183	104.31	0.3108	48.89
840	0.0276	93.83	0.0101	97.7	-0.0181	104.26	0.3111	48.85
841	0.0275	93.86	0.01	97.73	-0.0181	104.25	0.3107	48.9
842	0.0276	93.84	0.01	97.73	-0.0178	104.18	0.31	48.97
843	0.0275	93.87	0.0099	97.75	-0.0178	104.18	0.3096	49.03
844	0.0276	93.85	0.0099	97.74	-0.0175	104.11	0.3101	48.96
845	0.0275	93.87	0.0099	97.75	-0.0175	104.1	0.3113	48.83
846	0.0276	93.85	0.01	97.73	-0.0172	104.03	0.312	48.75
847	0.0274	93.88	0.0099	97.74	-0.017	104	0.3118	48.78
848	0.0274	93.88	0.0099	97.74	-0.0169	103.97	0.3107	48.9
849	0.0274	93.88	0.0099	97.76	-0.0167	103.93	0.3106	48.92
850	0.0274	93.89	0.0098	97.76	-0.0167	103.91	0.3108	48.88
851	0.0264	94.11	0.0103	97.66	-0.0162	103.8	0.3139	48.54
852	0.0262	94.14	0.0102	97.68	-0.0159	103.74	0.3146	48.46
853	0.0263	94.13	0.0102	97.67	-0.0158	103.71	0.3143	48.49
854	0.0263	94.12	0.0102	97.69	-0.0158	103.71	0.3134	48.6
855	0.0264	94.11	0.0102	97.67	-0.016	103.76	0.3126	48.69
856	0.0263	94.12	0.0102	97.67	-0.0163	103.82	0.3127	48.67
857	0.0262	94.14	0.0102	97.67	-0.0166	103.9	0.3134	48.59
858	0.0262	94.14	0.0101	97.7	-0.0169	103.98	0.3141	48.52
859	0.0262	94.15	0.0102	97.69	-0.0171	104.01	0.3139	48.54
860	0.0261	94.16	0.0101	97.7	-0.0173	104.06	0.313	48.64
861	0.0262	94.15	0.0101	97.7	-0.0173	104.06	0.312	48.75
862	0.0261	94.16	0.0101	97.71	-0.0173	104.07	0.3119	48.76
863	0.0262	94.15	0.0101	97.69	-0.0171	104.02	0.3127	48.67
864	0.0261	94.17	0.0101	97.71	-0.0171	104.02	0.3138	48.55
865	0.0261	94.17	0.01	97.72	-0.017	104	0.3143	48.49
866	0.026	94.19	0.01	97.72	-0.0168	103.96	0.3139	48.54
867	0.0261	94.18	0.01	97.72	-0.0168	103.93	0.3129	48.65
868	0.026	94.18	0.01	97.72	-0.0166	103.89	0.3127	48.67
869	0.026	94.2	0.0099	97.74	-0.0165	103.88	0.3134	48.59
870	0.0259	94.21	0.0099	97.75	-0.0163	103.83	0.3145	48.47
871	0.0259	94.22	0.0098	97.76	-0.016	103.76	0.3154	48.37
872	0.026	94.2	0.0099	97.74	-0.0156	103.67	0.3154	48.38
873	0.0259	94.22	0.0099	97.75	-0.0152	103.57	0.3148	48.44
874	0.0259	94.22	0.0099	97.75	-0.0147	103.44	0.3144	48.49
875	0.0259	94.21	0.0099	97.74	-0.0141	103.29	0.3149	48.43
876	0.0259	94.21	0.0098	97.76	-0.0133	103.12	0.3165	48.26
877	0.0259	94.22	0.0099	97.75	-0.0127	102.97	0.3178	48.11
878	0.0259	94.22	0.0099	97.75	-0.0122	102.85	0.3186	48.02
879	0.0258	94.23	0.0099	97.75	-0.0122	102.84	0.3179	48.09
880	0.0258	94.23	0.0099	97.75	-0.0125	102.93	0.3168	48.22
881	0.0258	94.23	0.0099	97.75	-0.0131	103.07	0.3158	48.33
882	0.0257	94.26	0.0098	97.77	-0.0137	103.21	0.3158	48.33
883	0.0257	94.25	0.0098	97.77	-0.0139	103.26	0.3165	48.25
884	0.0257	94.26	0.0098	97.77	-0.0141	103.3	0.3172	48.17
885	0.0257	94.26	0.0098	97.76	-0.014	103.28	0.3173	48.16
886	0.0257	94.26	0.0098	97.77	-0.0138	103.23	0.3167	48.23
887	0.0256	94.27	0.0098	97.78	-0.0134	103.13	0.3161	48.29
888	0.0256	94.27	0.0098	97.78	-0.0127	102.98	0.3164	48.26
889	0.0256	94.27	0.0098	97.77	-0.012	102.79	0.3177	48.12
890	0.0256	94.28	0.0097	97.79	-0.0108	102.53	0.3195	47.91
891	0.0257	94.26	0.0098	97.77	-0.0096	102.23	0.3211	47.75
892	0.0258	94.24	0.0099	97.76	-0.0082	101.9	0.3218	47.67
893	0.0258	94.24	0.01	97.72	-0.0064	101.49	0.3221	47.64
894	0.0258	94.23	0.0099	97.74	-0.0045	101.05	0.3228	47.56
895	0.0258	94.23	0.0099	97.74	-0.0026	100.6	0.3243	47.39
896	0.0257	94.24	0.01	97.73	-0.0005	100.13	0.3265	47.15
897	0.0258	94.24	0.01	97.73	0.0018	99.59	0.3297	46.81
898	0.0259	94.21	0.0101	97.71	0.0043	99.01	0.3315	46.61
899	0.0259	94.21	0.0101	97.7	0.0071	98.38	0.3332	46.43
900	0.026	94.2	0.0102	97.69	0.0103	97.66	0.3349	46.25
901	0.026	94.18	0.0102	97.68	0.0144	96.74	0.3369	46.03
902	0.0261	94.17	0.0102	97.68	0.0192	95.68	0.3404	45.67
903	0.0262	94.16	0.0104	97.63	0.0245	94.51	0.3449	45.2
904	0.0262	94.14	0.0104	97.62	0.0303	93.25	0.3501	44.66
905	0.0264	94.1	0.0106	97.59	0.0372	91.79	0.3557	44.09
906	0.0265	94.08	0.0107	97.56	0.045	90.16	0.361	43.55
907	0.0266	94.07	0.0108	97.55	0.0523	88.66	0.3655	43.1
908	0.0266	94.05	0.0109	97.52	0.0561	87.89	0.3678	42.87
909	0.0266	94.06	0.0108	97.54	0.0512	88.88	0.3648	43.18
910	0.0264	94.11	0.0106	97.59	0.0382	91.58	0.3565	44
911	0.026	94.19	0.0103	97.66	0.0233	94.78	0.3465	45.03
912	0.0258	94.23	0.0102	97.68	0.012	97.28	0.3383	45.89
913	0.0257	94.25	0.0099	97.74	0.005	98.85	0.3326	46.49
914	0.0256	94.28	0.0099	97.74	0.0017	99.61	0.3292	46.86
915	0.0256	94.27	0.0098	97.76	0.0003	99.93	0.3274	47.06
916	0.0256	94.27	0.0099	97.74	-0.0003	100.07	0.3268	47.12
917	0.0256	94.28	0.0099	97.75	-0.0013	100.29	0.3268	47.12
918	0.0255	94.29	0.0098	97.76	-0.0031	100.71	0.3264	47.16
919	0.0254	94.32	0.0098	97.78	-0.0055	101.27	0.3253	47.28
920	0.0253	94.34	0.0096	97.81	-0.0079	101.83	0.3235	47.48
921	0.0254	94.32	0.0096	97.8	-0.0102	102.37	0.3209	47.77
922	0.0253	94.34	0.0097	97.8	-0.0122	102.85	0.3185	48.03
923	0.0253	94.34	0.0097	97.8	-0.0139	103.24	0.3168	48.22
924	0.0253	94.35	0.0097	97.79	-0.0151	103.53	0.3163	48.27
925	0.0252	94.37	0.0096	97.8	-0.0161	103.77	0.3165	48.25
926	0.0251	94.38	0.0096	97.82	-0.0166	103.9	0.317	48.2
927	0.0251	94.38	0.0096	97.82	-0.017	104	0.317	48.2
928	0.0252	94.36	0.0096	97.82	-0.0173	104.05	0.316	48.3
929	0.0252	94.37	0.0096	97.81	-0.0175	104.1	0.315	48.42
930	0.0252	94.36	0.0096	97.82	-0.0177	104.15	0.3144	48.48
931	0.0253	94.35	0.0097	97.8	-0.0177	104.15	0.3145	48.47
932	0.0252	94.36	0.0097	97.8	-0.0178	104.19	0.3153	48.38
933	0.0252	94.37	0.0096	97.81	-0.0178	104.19	0.3163	48.27
934	0.0252	94.37	0.0096	97.81	-0.018	104.22	0.3167	48.23
935	0.0252	94.37	0.0096	97.82	-0.018	104.24	0.3163	48.27
936	0.0252	94.37	0.0096	97.8	-0.0179	104.22	0.3155	48.36
937	0.0251	94.39	0.0097	97.8	-0.0179	104.21	0.3148	48.44
938	0.0251	94.38	0.0097	97.79	-0.0179	104.22	0.3147	48.45
939	0.0251	94.38	0.0096	97.81	-0.0178	104.19	0.3152	48.4
940	0.0251	94.39	0.0097	97.8	-0.0178	104.17	0.3163	48.27
941	0.025	94.4	0.0097	97.79	-0.0178	104.18	0.3171	48.18
942	0.025	94.41	0.0097	97.8	-0.0178	104.18	0.3173	48.16
943	0.0249	94.42	0.0097	97.8	-0.0177	104.17	0.3168	48.22
944	0.0249	94.42	0.0097	97.79	-0.0178	104.17	0.316	48.31
945	0.025	94.41	0.0097	97.8	-0.0178	104.18	0.3154	48.38
946	0.025	94.41	0.0097	97.8	-0.0178	104.17	0.3156	48.35
947	0.025	94.41	0.0097	97.79	-0.0177	104.16	0.3164	48.26
948	0.025	94.41	0.0097	97.79	-0.0177	104.15	0.3173	48.16
949	0.025	94.41	0.0097	97.79	-0.0176	104.14	0.318	48.08
950	0.025	94.41	0.0097	97.79	-0.0176	104.13	0.318	48.08
951	0.025	94.4	0.0098	97.77	-0.0176	104.13	0.3173	48.16
952	0.0251	94.39	0.0098	97.76	-0.0174	104.09	0.3166	48.24
953	0.0251	94.39	0.0098	97.76	-0.0174	104.09	0.3163	48.27
954	0.0251	94.39	0.0098	97.76	-0.0174	104.09	0.3167	48.23
955	0.0251	94.38	0.0099	97.75	-0.0174	104.09	0.3177	48.11
956	0.025	94.4	0.0099	97.76	-0.0174	104.08	0.3189	47.99
957	0.0251	94.38	0.0099	97.74	-0.0173	104.05	0.3192	47.96
958	0.0251	94.38	0.0099	97.74	-0.0173	104.06	0.3191	47.96
959	0.0251	94.39	0.0099	97.74	-0.0173	104.07	0.3187	48.01
960	0.025	94.41	0.0099	97.75	-0.0173	104.06	0.3177	48.12
961	0.025	94.41	0.0098	97.77	-0.0174	104.08	0.3175	48.14
962	0.0249	94.43	0.0098	97.76	-0.0174	104.08	0.3178	48.11
963	0.0249	94.44	0.0099	97.75	-0.0173	104.07	0.3186	48.02
964	0.0249	94.43	0.0099	97.76	-0.0173	104.07	0.3195	47.92
965	0.0249	94.44	0.0099	97.76	-0.0174	104.1	0.3198	47.89
966	0.0249	94.43	0.0099	97.74	-0.0174	104.08	0.3193	47.94
967	0.0248	94.46	0.0099	97.75	-0.0175	104.11	0.3184	48.03
968	0.0248	94.45	0.0099	97.75	-0.0175	104.11	0.3176	48.13
969	0.0248	94.45	0.01	97.73	-0.0175	104.12	0.3174	48.15
970	0.0248	94.45	0.01	97.72	-0.0175	104.12	0.3178	48.11
971	0.0248	94.44	0.01	97.72	-0.0175	104.11	0.3186	48.01
972	0.0248	94.45	0.01	97.73	-0.0175	104.1	0.3196	47.91
973	0.0248	94.45	0.01	97.73	-0.0175	104.1	0.3198	47.88
974	0.0248	94.45	0.01	97.71	-0.0174	104.08	0.3195	47.91
975	0.0247	94.47	0.01	97.72	-0.0173	104.06	0.3188	48
976	0.0247	94.46	0.01	97.72	-0.0172	104.04	0.3181	48.08
977	0.0247	94.46	0.0101	97.7	-0.017	104	0.3179	48.1
978	0.0248	94.45	0.0101	97.7	-0.0169	103.98	0.3182	48.07
979	0.0247	94.47	0.0101	97.7	-0.0168	103.95	0.3191	47.96
980	0.0247	94.46	0.01	97.72	-0.0167	103.91	0.3201	47.85
981	0.0247	94.47	0.0101	97.7	-0.0165	103.88	0.3206	47.79
982	0.0247	94.46	0.0101	97.7	-0.0163	103.82	0.3208	47.78
983	0.0248	94.46	0.0101	97.69	-0.016	103.74	0.3204	47.82
984	0.0247	94.46	0.0102	97.69	-0.0157	103.67	0.3197	47.89
985	0.0248	94.45	0.0102	97.68	-0.0151	103.54	0.3195	47.91
986	0.0247	94.47	0.0102	97.67	-0.0146	103.41	0.32	47.86
987	0.0247	94.46	0.0102	97.68	-0.0139	103.25	0.3213	47.72
988	0.0248	94.46	0.0103	97.66	-0.013	103.05	0.3227	47.56
989	0.0248	94.45	0.0103	97.66	-0.0122	102.85	0.324	47.43
990	0.0247	94.46	0.0104	97.64	-0.0116	102.71	0.3244	47.38
991	0.0248	94.44	0.0103	97.65	-0.0114	102.67	0.324	47.42
992	0.0248	94.45	0.0104	97.64	-0.0112	102.62	0.3232	47.51
993	0.0248	94.45	0.0103	97.65	-0.011	102.57	0.3227	47.56
994	0.0248	94.44	0.0104	97.63	-0.0107	102.48	0.323	47.54
995	0.0248	94.45	0.0104	97.64	-0.0103	102.4	0.3237	47.45
996	0.0249	94.44	0.0104	97.63	-0.0098	102.28	0.3249	47.32
997	0.0249	94.43	0.0105	97.62	-0.0093	102.17	0.326	47.21
998	0.0249	94.42	0.0105	97.61	-0.0087	102.02	0.3267	47.13
999	0.0248	94.45	0.0105	97.62	-0.0083	101.93	0.3269	47.1
1000	0.025	94.42	0.0105	97.6	-0.0075	101.73	0.3266	47.15
1001	0.0249	94.43	0.0106	97.6	-0.0068	101.59	0.3262	47.18
1002	0.0249	94.44	0.0106	97.59	-0.0061	101.42	0.3263	47.17
1003	0.0249	94.44	0.0106	97.6	-0.0056	101.29	0.3268	47.12
1004	0.025	94.41	0.0106	97.58	-0.005	101.16	0.328	46.99
1005	0.0249	94.42	0.0106	97.58	-0.0047	101.08	0.329	46.88
1006	0.0249	94.42	0.0107	97.57	-0.0044	101.01	0.3301	46.77
1007	0.025	94.41	0.0108	97.55	-0.0037	100.85	0.3306	46.71
1008	0.025	94.4	0.0107	97.56	-0.0028	100.65	0.3305	46.72
1009	0.0251	94.38	0.0108	97.53	-0.0017	100.4	0.3305	46.72
1010	0.0251	94.39	0.0109	97.53	-0.0005	100.12	0.3306	46.7
1011	0.0252	94.37	0.0109	97.52	0.0008	99.82	0.3312	46.65
1012	0.0252	94.37	0.0109	97.52	0.0023	99.48	0.3328	46.48
1013	0.0253	94.35	0.011	97.5	0.0042	99.04	0.3349	46.24
1014	0.0252	94.36	0.0111	97.48	0.0062	98.58	0.3372	46.01
1015	0.0253	94.34	0.0111	97.49	0.0082	98.12	0.339	45.81
1016	0.0253	94.34	0.0112	97.46	0.01	97.72	0.3402	45.69
1017	0.0254	94.32	0.0112	97.44	0.0115	97.39	0.3407	45.64
1018	0.0255	94.29	0.0113	97.42	0.0123	97.2	0.3405	45.65
1019	0.0256	94.28	0.0114	97.42	0.0125	97.16	0.3399	45.72
1020	0.0253	94.33	0.0112	97.45	0.0117	97.35	0.3393	45.79
1021	0.0255	94.3	0.0113	97.43	0.0106	97.59	0.3388	45.84
1022	0.0254	94.31	0.0113	97.43	0.0091	97.92	0.3385	45.87
1023	0.0255	94.31	0.0113	97.44	0.0075	98.29	0.3383	45.89
1024	0.0255	94.3	0.0113	97.43	0.0062	98.57	0.3378	45.94
1025	0.0255	94.3	0.0113	97.43	0.005	98.85	0.3368	46.05
1026	0.0255	94.3	0.0113	97.43	0.004	99.09	0.3355	46.19
1027	0.0255	94.29	0.0113	97.42	0.003	99.31	0.334	46.34
1028	0.0255	94.29	0.0113	97.44	0.0015	99.65	0.3323	46.53
1029	0.0254	94.31	0.0113	97.43	-0.0004	100.1	0.3307	46.69
1030	0.0254	94.31	0.0113	97.44	-0.0025	100.57	0.3298	46.8
1031	0.0254	94.32	0.0112	97.46	-0.0043	100.99	0.3292	46.86
1032	0.0255	94.29	0.0112	97.45	-0.0058	101.34	0.3289	46.89
1033	0.0255	94.3	0.0113	97.44	-0.0068	101.59	0.3283	46.96
1034	0.0255	94.31	0.0112	97.45	-0.0084	101.95	0.3275	47.04
1035	0.0254	94.31	0.0112	97.45	-0.0093	102.17	0.326	47.21
1036	0.0255	94.29	0.0113	97.44	-0.01	102.34	0.3249	47.33
1037	0.0255	94.29	0.0112	97.46	-0.0106	102.46	0.3236	47.46
1038	0.0255	94.3	0.0112	97.45	-0.011	102.57	0.3232	47.51
1039	0.0257	94.26	0.0113	97.43	-0.0112	102.61	0.3233	47.5
1040	0.0256	94.27	0.0113	97.43	-0.0115	102.67	0.3237	47.46
1041	0.0256	94.27	0.0112	97.45	-0.0117	102.74	0.3241	47.41
1042	0.0256	94.27	0.0113	97.43	-0.012	102.8	0.3248	47.34
1043	0.0257	94.24	0.0114	97.42	-0.0121	102.83	0.3246	47.36
1044	0.0257	94.25	0.0114	97.41	-0.0124	102.89	0.3241	47.42
1045	0.0259	94.21	0.0115	97.39	-0.0122	102.86	0.3233	47.5
1046	0.026	94.2	0.0116	97.37	-0.0124	102.89	0.3222	47.62
1047	0.026	94.19	0.0116	97.37	-0.0123	102.88	0.3216	47.69
1048	0.026	94.18	0.0116	97.37	-0.0124	102.89	0.3217	47.67
1049	0.026	94.19	0.0115	97.38	-0.0124	102.91	0.3223	47.61
1050	0.0261	94.16	0.0116	97.37	-0.0123	102.86	0.3231	47.52
1051	0.0261	94.16	0.0116	97.36	-0.0122	102.86	0.324	47.43
1052	0.0263	94.13	0.0116	97.36	-0.0121	102.83	0.324	47.42
1053	0.0262	94.13	0.0116	97.37	-0.012	102.79	0.3239	47.44
1054	0.0263	94.13	0.0115	97.38	-0.0119	102.79	0.3232	47.51
1055	0.0265	94.08	0.0117	97.34	-0.0117	102.73	0.3226	47.57
1056	0.0265	94.07	0.0117	97.35	-0.0116	102.7	0.3219	47.65
1057	0.0264	94.09	0.0118	97.32	-0.0114	102.67	0.3218	47.67
1058	0.0266	94.06	0.0118	97.33	-0.0111	102.59	0.3223	47.61
1059	0.0267	94.04	0.0118	97.32	-0.011	102.56	0.3231	47.52
1060	0.0268	94.02	0.0117	97.33	-0.0106	102.48	0.3241	47.41
1061	0.027	93.97	0.012	97.28	-0.0103	102.4	0.3247	47.34
1062	0.027	93.98	0.0118	97.32	-0.0102	102.38	0.3249	47.32
1063	0.0273	93.91	0.012	97.27	-0.0099	102.31	0.3244	47.38
1064	0.0274	93.89	0.0121	97.24	-0.0098	102.27	0.3237	47.46
1065	0.0275	93.86	0.0123	97.22	-0.0097	102.25	0.3228	47.56
1066	0.0273	93.9	0.0121	97.25	-0.0095	102.21	0.3223	47.61
1067	0.0275	93.87	0.0121	97.26	-0.0094	102.18	0.3222	47.62
1068	0.0275	93.86	0.012	97.27	-0.0092	102.14	0.3225	47.59
1069	0.0273	93.91	0.0118	97.32	-0.0089	102.07	0.3233	47.5
1070	0.0274	93.89	0.0118	97.31	-0.0086	102.01	0.3243	47.4
1071	0.0274	93.88	0.0118	97.31	-0.0082	101.91	0.3248	47.34
1072	0.0276	93.84	0.0119	97.3	-0.0077	101.8	0.3249	47.32
1073	0.0278	93.79	0.0118	97.31	-0.007	101.63	0.3246	47.36
1074	0.0279	93.78	0.0118	97.32	-0.0063	101.46	0.324	47.43
1075	0.0278	93.79	0.0119	97.3	-0.0057	101.33	0.3235	47.48
1076	0.0281	93.74	0.0121	97.25	-0.0049	101.14	0.3237	47.46
1077	0.0282	93.71	0.0119	97.3	-0.0041	100.94	0.324	47.43
1078	0.0283	93.7	0.0122	97.23	-0.0034	100.79	0.3248	47.34
1079	0.0284	93.68	0.0121	97.24	-0.0026	100.59	0.3256	47.25
1080	0.0286	93.63	0.012	97.28	-0.0017	100.39	0.3266	47.14
1081	0.0285	93.65	0.0121	97.25	-0.0012	100.28	0.3274	47.05
1082	0.0286	93.62	0.0119	97.29	-0.0005	100.11	0.328	46.99
1083	0.0289	93.57	0.0121	97.25	0.0002	99.96	0.328	46.99
1084	0.0292	93.5	0.0124	97.18	0.0006	99.85	0.3271	47.08
1085	0.0289	93.56	0.0122	97.23	0.0007	99.84	0.3266	47.15
1086	0.0291	93.53	0.0121	97.25	0.0013	99.7	0.3259	47.21
1087	0.0294	93.45	0.0121	97.26	0.0017	99.61	0.3268	47.12
1088	0.0293	93.47	0.012	97.27	0.002	99.54	0.3269	47.11
1089	0.0298	93.37	0.0122	97.23	0.0028	99.35	0.3276	47.03
1090	0.0296	93.41	0.0121	97.26	0.0028	99.35	0.3286	46.93
1091	0.0299	93.34	0.0124	97.2	0.0033	99.25	0.329	46.88
1092	0.0299	93.35	0.012	97.28	0.0033	99.23	0.3294	46.83
1093	0.0298	93.36	0.0121	97.25	0.0036	99.17	0.3298	46.8
1094	0.0292	93.5	0.0119	97.3	0.003	99.32	0.3292	46.86
1095	0.0278	93.8	0.011	97.5	0.0022	99.5	0.3305	46.72
1096	0.0266	94.05	0.0109	97.51	0.0004	99.9	0.3332	46.43
1097	0.027	93.96	0.0109	97.51	-0.0007	100.16	0.3356	46.18
1098	0.0272	93.93	0.0125	97.17	0.0001	99.97	0.3333	46.41
1099	0.0276	93.84	0.0127	97.13	-0.0005	100.1	0.3318	46.58
1100	0.0281	93.73	0.0134	96.95	-0.0008	100.19	0.3331	46.44
